# Supplementary material for: [Diphenyldi(pyrazol-1-yl)methane]­dinitratocobalt(II)
Source: Acta Crystallogr Sect E Struct Rep Online. 2010 Jan 13;66(Pt 2):m140. doi: 10.1107/S1600536810000565 (PMC2979699; doi:10.1107/S1600536810000565)
Supplement: Supplementary file 1 [file e-66-0m140-sup1.cif]

##############################################################################
###                                                                        ###
###        Electronic paper (Acta Crystallographica Section E)             ###
###                                                                        ###
##############################################################################
#                                                                            #
# This CIF contains the data in a paper accepted for publication in Acta     #
# Crystallographica Section E. It conforms to the requirements of Notes      #
# for Authors for Section E, and has been peer reviewed under the auspices   #
# of the IUCr Commission on Journals.                                        #
#                                                                            #
# Full details of the Crystallographic Information File format               #
# are given in the paper "The Crystallographic Information File (CIF):       #
# a New Standard Archive File for Crystallography" by S. R. Hall, F. H.      #
# Allen and I. D. Brown [Acta Cryst. (1991), A47, 655-685].                  #
#                                                                            #
# The current version of the core CIF dictionary is obtainable from          #
# ftp://ftp.iucr.org/pub/cif_core.dic. The current version number is 2.4.    #
#                                                                            #
# Software is freely available for graphical display of the structure(s) in  #
# this CIF.  For information consult the CIF home page http://www.iucr.org/  #
# cif/home.html                                                              #
#                                                                            #
# This file may be used for bona fide research purposes within the           #
# scientific community so long as proper attribution is given to the journal # 
# article from which it was obtained.                                        #
#                                                                            #
##############################################################################
                                             
data_global
_audit_creation_method     SHELXL-97
_journal_date_recd_electronic     2009-11-24
_journal_date_accepted     2010-01-05
_journal_name_full     'Acta Crystallographica, Section E'
_journal_year     2010
_journal_volume     66
_journal_issue      2
_journal_page_first     m140
_journal_page_last     m140
_journal_paper_category     QM
_journal_coeditor_code     JJ2017
_publ_contact_author_name     'Janet L. Shaw'
_publ_contact_author_address
;
Kennesaw State University
1000 Chastain Road
Kennesaw,
GA 30144-5591
USA
;
_publ_contact_author_email     'jshaw22@kennesaw.edu'
_publ_contact_author_fax     '(770)423-6744'
_publ_contact_author_phone     '(770)499-3428'
_publ_section_title
;
[Diphenyldi(pyrazol-1-yl)methane]dinitratocobalt(II)
;
loop_
    _publ_author_name
    _publ_author_address
    'Shaw, Janet L.'
;
Kennesaw State University
1000 Chastain Road
Kennesaw,
GA 30144-5591
USA
;
    'Noll, Bruce C.'
;
Bruker AXS Inc.
5465 East Cheryl Parkway
Madison,
WI 53711
USA
;
data_I
_chemical_name_systematic
;
[Diphenyldi(pyrazol-1-yl)methane]dinitratocobalt(II)
;
_chemical_name_common     Co(dpdpm)(NO3)~2~
_chemical_formula_moiety     'C19 H16 Co N6 O6'
_chemical_formula_sum     'C19 H16 Co N6 O6'
_chemical_formula_iupac     '[Co (N O3)2 (C19 H16 N4)]'
_chemical_formula_weight     483.31
_chemical_melting_point     ?
_symmetry_cell_setting     monoclinic
_symmetry_space_group_name_H-M     'P 21/n'
_symmetry_space_group_name_Hall     '-P 2yn'
loop_
    _symmetry_equiv_pos_as_xyz
    'x, y, z'
    '-x+1/2, y+1/2, -z+1/2'
    '-x, -y, -z'
    'x-1/2, -y-1/2, z-1/2'
_cell_length_a     8.5476(14)
_cell_length_b     14.8058(17)
_cell_length_c     16.818(3)
_cell_angle_alpha     90.00
_cell_angle_beta     103.383(4)
_cell_angle_gamma     90.00
_cell_volume     2070.6(5)
_cell_formula_units_Z     4
_cell_measurement_reflns_used     5780
_cell_measurement_theta_min     2.472
_cell_measurement_theta_max     24.651
_cell_measurement_temperature     200(2)
_exptl_crystal_description     block
_exptl_crystal_colour     red
_exptl_crystal_size_max     0.50
_exptl_crystal_size_mid     0.30
_exptl_crystal_size_min     0.30
_exptl_crystal_density_diffrn     1.550
_exptl_crystal_density_meas     ?
_exptl_crystal_density_method     'not measured'
_exptl_crystal_F_000     988
_exptl_absorpt_coefficient_mu     0.879
_exptl_absorpt_correction_type     multi-scan
_exptl_absorpt_process_details     '(SADABS; Sheldrick, 2008a)'
_exptl_absorpt_correction_T_min     0.6676
_exptl_absorpt_correction_T_max     0.7784
_exptl_special_details
;
;
_diffrn_ambient_temperature     200(2)
_diffrn_radiation_type     MoK\a
_diffrn_radiation_wavelength     0.71073
_diffrn_radiation_source     'microfocus sealed tube'
_diffrn_radiation_monochromator     'doubly curved silicon crystal'
_diffrn_measurement_device_type     'Bruker SMART X2S benchtop diffractometer'
_diffrn_measurement_method     '\w scans'
_diffrn_detector_area_resol_mean     ?
_diffrn_reflns_number     13223
_diffrn_reflns_av_R_equivalents     0.0348
_diffrn_reflns_av_sigmaI/netI     0.0345
_diffrn_reflns_theta_min     1.86
_diffrn_reflns_theta_max     25.06
_diffrn_reflns_theta_full     25.06
_diffrn_measured_fraction_theta_max     0.998
_diffrn_measured_fraction_theta_full     0.998
_diffrn_reflns_limit_h_min     -10
_diffrn_reflns_limit_h_max     10
_diffrn_reflns_limit_k_min     -13
_diffrn_reflns_limit_k_max     17
_diffrn_reflns_limit_l_min     -19
_diffrn_reflns_limit_l_max     19
_diffrn_standards_number     ?
_diffrn_standards_interval_count     ?
_diffrn_standards_interval_time     ?
_diffrn_standards_decay_%     ?
_refine_special_details
;
Refinement of <i>F</i>^2^ against ALL reflections. The weighted <i>R</i>-factor
<i>wR</i> and goodness of fit <i>S</i> are based on <i>F</i>^2^, conventional
<i>R</i>-factors <i>R</i> are based on <i>F</i>, with <i>F</i> set to zero for
negative <i>F</i>^2^. The threshold expression of <i>F</i>^2^ >
\s(<i>F</i>^2^) is used only for calculating <i>R</i>-factors(gt) <i>etc</i>.
and is not relevant to the choice of reflections for refinement.
<i>R</i>-factors based on <i>F</i>^2^ are statistically about twice as large
as those based on <i>F</i>, and <i>R</i>- factors based on ALL data will be
even larger.
;
_reflns_number_total     3666
_reflns_number_gt     3042
_reflns_threshold_expression     I>2sigma(I)
_refine_ls_structure_factor_coef     Fsqd
_refine_ls_matrix_type     full
_refine_ls_R_factor_all     0.0479
_refine_ls_R_factor_gt     0.0348
_refine_ls_wR_factor_gt     0.1021
_refine_ls_wR_factor_ref     0.1179
_refine_ls_goodness_of_fit_ref     0.959
_refine_ls_restrained_S_all     0.959
_refine_ls_number_reflns     3666
_refine_ls_number_parameters     289
_refine_ls_number_restraints     0
_refine_ls_hydrogen_treatment     constr
_refine_ls_weighting_scheme     calc
_refine_ls_weighting_details
         'calc w=1/[\s^2^(Fo^2^)+(0.0648P)^2^+0.2696P] where P=(Fo^2^+2Fc^2^)/3'
_atom_sites_solution_hydrogens     geom
_atom_sites_solution_primary     direct
_atom_sites_solution_secondary     difmap
_refine_ls_shift/su_max     0.001
_refine_ls_shift/su_mean     0.000
_refine_diff_density_max     0.423
_refine_diff_density_min     -0.451
_refine_ls_extinction_method     none
_refine_ls_extinction_coef     ?
loop_
    _atom_type_symbol
    _atom_type_description
    _atom_type_scat_dispersion_real
    _atom_type_scat_dispersion_imag
    _atom_type_scat_source
    C C 0.0033 0.0016 'International Tables Vol C Tables 4.2.6.8 and 6.1.1.4'
    H H 0.0000 0.0000 'International Tables Vol C Tables 4.2.6.8 and 6.1.1.4'
    N N 0.0061 0.0033 'International Tables Vol C Tables 4.2.6.8 and 6.1.1.4'
    O O 0.0106 0.0060 'International Tables Vol C Tables 4.2.6.8 and 6.1.1.4'
    Co Co 0.3494 0.9721 'International Tables Vol C Tables 4.2.6.8 and 6.1.1.4'
_computing_data_collection     '<i>APEX2</i> (Bruker, 2008)'
_computing_cell_refinement     '<i>APEX2</i> and <i>SAINT</i> (Bruker, 2008)'
_computing_data_reduction     '<i>SAINT</i> and <i>XPREP</i> (Bruker, 2008)'
_computing_structure_solution     '<i>SHELXS97</i> (Sheldrick, 2008<i>b</i>)'
_computing_structure_refinement     '<i>SHELXL97</i> (Sheldrick, 2008<i>b</i>)'
_computing_molecular_graphics     '<i>SHELXTL</i> (Sheldrick, 2008<i>b</i>)'
_computing_publication_material     '<i>publCIF</i> (Westrip, 2010)'
loop_
    _atom_site_type_symbol
    _atom_site_label
    _atom_site_fract_x
    _atom_site_fract_y
    _atom_site_fract_z
    _atom_site_U_iso_or_equiv
    _atom_site_adp_type
    _atom_site_calc_flag
    _atom_site_refinement_flags
    _atom_site_occupancy
    _atom_site_disorder_assembly
    _atom_site_disorder_group
    Co Co1 1.03355(4) 0.17196(2) 0.34055(2) 0.02457(16) Uani d . 1 . .
    N N1 0.7926(2) 0.22829(13) 0.18460(12) 0.0213(5) Uani d . 1 . .
    N N2 0.9396(3) 0.24461(14) 0.23606(13) 0.0235(5) Uani d . 1 . .
    N N3 0.6768(2) 0.14506(15) 0.28100(13) 0.0237(5) Uani d . 1 . .
    N N4 0.8088(2) 0.13421(15) 0.34433(13) 0.0265(5) Uani d . 1 . .
    C C1 1.0006(3) 0.31437(17) 0.20321(17) 0.0291(6) Uani d . 1 . .
    H H1 1.0991 0.3413 0.2258 0.035 Uiso calc R 1 . .
    C C2 0.8968(4) 0.34157(18) 0.13031(18) 0.0318(6) Uani d . 1 . .
    H H2 0.9123 0.3885 0.0961 0.038 Uiso calc R 1 . .
    C C3 0.7677(3) 0.28493(17) 0.11973(16) 0.0278(6) Uani d . 1 . .
    H H3 0.6786 0.2852 0.0758 0.033 Uiso calc R 1 . .
    C C4 0.7511(3) 0.1164(2) 0.40996(17) 0.0337(7) Uani d . 1 . .
    H H4 0.8141 0.1070 0.4623 0.040 Uiso calc R 1 . .
    C C5 0.5849(4) 0.1140(2) 0.38961(18) 0.0393(7) Uani d . 1 . .
    H H5 0.5170 0.1029 0.4244 0.047 Uiso calc R 1 . .
    C C6 0.5413(3) 0.1313(2) 0.30753(17) 0.0311(6) Uani d . 1 . .
    H H6 0.4368 0.1331 0.2757 0.037 Uiso calc R 1 . .
    C C7 0.6991(3) 0.14624(17) 0.19537(15) 0.0220(5) Uani d . 1 . .
    C C8 0.5318(3) 0.15306(17) 0.13787(15) 0.0229(6) Uani d . 1 . .
    C C9 0.4379(3) 0.22968(18) 0.14071(17) 0.0292(6) Uani d . 1 . .
    H H9 0.4780 0.2764 0.1766 0.035 Uiso calc R 1 . .
    C C10 0.2851(3) 0.23643(19) 0.09023(16) 0.0316(6) Uani d . 1 . .
    H H10 0.2225 0.2874 0.0923 0.038 Uiso calc R 1 . .
    C C11 0.2264(3) 0.16684(19) 0.03673(18) 0.0325(7) Uani d . 1 . .
    H H11 0.1240 0.1710 0.0027 0.039 Uiso calc R 1 . .
    C C12 0.3187(3) 0.0916(2) 0.03361(17) 0.0329(6) Uani d . 1 . .
    H H12 0.2783 0.0450 -0.0023 0.039 Uiso calc R 1 . .
    C C13 0.4716(3) 0.08490(18) 0.08371(16) 0.0267(6) Uani d . 1 . .
    H H13 0.5339 0.0341 0.0808 0.032 Uiso calc R 1 . .
    C C14 0.7942(3) 0.06191(17) 0.18337(15) 0.0212(5) Uani d . 1 . .
    C C15 0.7524(3) -0.02053(18) 0.21221(17) 0.0288(6) Uani d . 1 . .
    H H15 0.6694 -0.0235 0.2394 0.035 Uiso calc R 1 . .
    C C16 0.8343(3) -0.09812(19) 0.20048(18) 0.0356(7) Uani d . 1 . .
    H H16 0.8047 -0.1533 0.2190 0.043 Uiso calc R 1 . .
    C C17 0.9592(3) -0.0945(2) 0.16159(16) 0.0314(7) Uani d . 1 . .
    H H17 1.0155 -0.1466 0.1550 0.038 Uiso calc R 1 . .
    C C18 1.0000(3) -0.01311(18) 0.13258(16) 0.0291(6) Uani d . 1 . .
    H H18 1.0840 -0.0105 0.1061 0.035 Uiso calc R 1 . .
    C C19 0.9174(3) 0.06503(17) 0.14234(15) 0.0248(6) Uani d . 1 . .
    H H19 0.9445 0.1195 0.1214 0.030 Uiso calc R 1 . .
    N N5 1.2003(3) 0.03089(17) 0.38553(19) 0.0432(7) Uani d . 1 . .
    O O1 1.1748(2) 0.06871(14) 0.31497(13) 0.0377(5) Uani d . 1 . .
    O O2 1.1390(3) 0.07016(16) 0.43733(14) 0.0486(6) Uani d . 1 . .
    O O3 1.2805(3) -0.03780(16) 0.4002(2) 0.0696(8) Uani d . 1 . .
    N N6 1.1981(3) 0.29851(17) 0.42180(14) 0.0350(6) Uani d . 1 . .
    O O4 1.0646(2) 0.26855(14) 0.43302(12) 0.0370(5) Uani d . 1 . .
    O O5 1.2473(2) 0.26008(14) 0.36490(13) 0.0382(5) Uani d . 1 . .
    O O6 1.2721(3) 0.35837(17) 0.46355(14) 0.0579(7) Uani d . 1 . .
loop_
    _atom_site_aniso_label
    _atom_site_aniso_U_11
    _atom_site_aniso_U_22
    _atom_site_aniso_U_33
    _atom_site_aniso_U_12
    _atom_site_aniso_U_13
    _atom_site_aniso_U_23
    Co1 0.0188(2) 0.0290(3) 0.0254(2) -0.00224(13) 0.00403(16) -0.00001(14)
    N1 0.0205(11) 0.0212(11) 0.0222(11) -0.0004(8) 0.0047(9) -0.0017(8)
    N2 0.0210(11) 0.0229(11) 0.0272(11) -0.0030(9) 0.0067(9) -0.0025(9)
    N3 0.0207(11) 0.0298(11) 0.0210(11) -0.0023(9) 0.0058(9) -0.0030(9)
    N4 0.0220(11) 0.0344(12) 0.0223(11) -0.0030(10) 0.0032(9) -0.0003(9)
    C1 0.0282(15) 0.0282(14) 0.0326(15) -0.0059(11) 0.0102(12) -0.0035(11)
    C2 0.0368(16) 0.0267(14) 0.0337(16) -0.0023(12) 0.0123(13) 0.0057(12)
    C3 0.0329(15) 0.0267(14) 0.0240(14) 0.0036(11) 0.0072(12) 0.0009(11)
    C4 0.0313(15) 0.0478(18) 0.0224(14) -0.0073(13) 0.0076(12) -0.0004(12)
    C5 0.0329(16) 0.059(2) 0.0305(16) -0.0096(15) 0.0170(13) -0.0008(14)
    C6 0.0218(14) 0.0407(16) 0.0330(15) -0.0029(12) 0.0109(12) -0.0035(13)
    C7 0.0207(13) 0.0245(13) 0.0209(13) -0.0034(10) 0.0048(10) -0.0021(10)
    C8 0.0206(13) 0.0260(13) 0.0228(13) 0.0004(10) 0.0065(11) 0.0006(10)
    C9 0.0270(14) 0.0292(15) 0.0316(15) 0.0006(11) 0.0070(12) -0.0032(11)
    C10 0.0240(14) 0.0357(15) 0.0358(16) 0.0083(12) 0.0081(12) 0.0009(12)
    C11 0.0221(14) 0.0448(18) 0.0289(15) -0.0013(12) 0.0025(12) 0.0013(12)
    C12 0.0291(15) 0.0357(16) 0.0319(15) -0.0050(12) 0.0029(12) -0.0092(12)
    C13 0.0264(14) 0.0253(13) 0.0280(14) 0.0016(11) 0.0054(11) -0.0025(11)
    C14 0.0193(12) 0.0233(13) 0.0206(12) 0.0001(10) 0.0035(10) -0.0017(10)
    C15 0.0274(14) 0.0293(15) 0.0311(15) 0.0018(11) 0.0100(12) 0.0050(11)
    C16 0.0411(17) 0.0235(14) 0.0426(17) 0.0040(12) 0.0106(14) 0.0090(12)
    C17 0.0324(15) 0.0278(15) 0.0314(15) 0.0090(11) 0.0022(13) -0.0019(11)
    C18 0.0241(13) 0.0350(15) 0.0291(14) 0.0019(11) 0.0082(12) -0.0069(12)
    C19 0.0257(13) 0.0238(13) 0.0247(13) -0.0027(11) 0.0055(11) -0.0012(10)
    N5 0.0272(13) 0.0356(14) 0.0631(19) -0.0012(11) 0.0030(13) 0.0115(13)
    O1 0.0304(11) 0.0371(11) 0.0450(12) 0.0022(9) 0.0073(9) -0.0004(10)
    O2 0.0457(13) 0.0550(14) 0.0452(13) 0.0062(11) 0.0108(11) 0.0152(11)
    O3 0.0546(16) 0.0409(14) 0.112(2) 0.0174(12) 0.0161(16) 0.0256(14)
    N6 0.0356(14) 0.0373(14) 0.0293(13) -0.0105(11) 0.0020(11) -0.0006(11)
    O4 0.0335(11) 0.0477(12) 0.0304(11) -0.0102(9) 0.0087(9) -0.0085(9)
    O5 0.0325(11) 0.0439(12) 0.0383(12) -0.0100(9) 0.0081(9) -0.0036(9)
    O6 0.0704(17) 0.0561(14) 0.0429(13) -0.0357(13) 0.0045(12) -0.0139(11)
_geom_special_details
;
 All esds (except the esd in the dihedral angle between two l.s. planes)
 are estimated using the full covariance matrix.  The cell esds are taken
 into account individually in the estimation of esds in distances, angles
 and torsion angles; correlations between esds in cell parameters are only
 used when they are defined by crystal symmetry.  An approximate (isotropic)
 treatment of cell esds is used for estimating esds involving l.s. planes.
;
loop_
    _geom_bond_atom_site_label_1
    _geom_bond_atom_site_label_2
    _geom_bond_site_symmetry_2
    _geom_bond_distance
    _geom_bond_publ_flag
    Co1 N4 . 2.015(2) ?
    Co1 O1 . 2.054(2) ?
    Co1 N2 . 2.058(2) ?
    Co1 O4 . 2.0841(19) ?
    Co1 O5 . 2.205(2) ?
    Co1 O2 . 2.248(2) ?
    N1 C3 . 1.353(3) ?
    N1 N2 . 1.372(3) ?
    N1 C7 . 1.488(3) ?
    N2 C1 . 1.333(3) ?
    N3 C6 . 1.350(3) ?
    N3 N4 . 1.370(3) ?
    N3 C7 . 1.496(3) ?
    N4 C4 . 1.335(3) ?
    C1 C2 . 1.396(4) ?
    C1 H1 . 0.9300 ?
    C2 C3 . 1.364(4) ?
    C2 H2 . 0.9300 ?
    C3 H3 . 0.9300 ?
    C4 C5 . 1.382(4) ?
    C4 H4 . 0.9300 ?
    C5 C6 . 1.368(4) ?
    C5 H5 . 0.9300 ?
    C6 H6 . 0.9300 ?
    C7 C14 . 1.528(3) ?
    C7 C8 . 1.533(3) ?
    C8 C13 . 1.377(4) ?
    C8 C9 . 1.397(4) ?
    C9 C10 . 1.387(4) ?
    C9 H9 . 0.9300 ?
    C10 C11 . 1.383(4) ?
    C10 H10 . 0.9300 ?
    C11 C12 . 1.372(4) ?
    C11 H11 . 0.9300 ?
    C12 C13 . 1.385(4) ?
    C12 H12 . 0.9300 ?
    C13 H13 . 0.9300 ?
    C14 C19 . 1.387(3) ?
    C14 C15 . 1.390(4) ?
    C15 C16 . 1.383(4) ?
    C15 H15 . 0.9300 ?
    C16 C17 . 1.376(4) ?
    C16 H16 . 0.9300 ?
    C17 C18 . 1.375(4) ?
    C17 H17 . 0.9300 ?
    C18 C19 . 1.385(4) ?
    C18 H18 . 0.9300 ?
    C19 H19 . 0.9300 ?
    N5 O3 . 1.219(3) ?
    N5 O2 . 1.258(4) ?
    N5 O1 . 1.284(3) ?
    N6 O6 . 1.214(3) ?
    N6 O5 . 1.266(3) ?
    N6 O4 . 1.278(3) ?
loop_
    _geom_angle_atom_site_label_1
    _geom_angle_atom_site_label_2
    _geom_angle_atom_site_label_3
    _geom_angle_site_symmetry_1
    _geom_angle_site_symmetry_3
    _geom_angle
    _geom_angle_publ_flag
    N4 Co1 O1 . . 114.25(9) ?
    N4 Co1 N2 . . 89.17(9) ?
    O1 Co1 N2 . . 110.01(8) ?
    N4 Co1 O4 . . 97.15(8) ?
    O1 Co1 O4 . . 133.44(8) ?
    N2 Co1 O4 . . 103.62(8) ?
    N4 Co1 O5 . . 155.92(9) ?
    O1 Co1 O5 . . 88.71(8) ?
    N2 Co1 O5 . . 89.55(8) ?
    O4 Co1 O5 . . 59.90(8) ?
    N4 Co1 O2 . . 90.96(9) ?
    O1 Co1 O2 . . 59.74(9) ?
    N2 Co1 O2 . . 168.60(9) ?
    O4 Co1 O2 . . 87.67(9) ?
    O5 Co1 O2 . . 94.93(8) ?
    C3 N1 N2 . . 110.5(2) ?
    C3 N1 C7 . . 128.0(2) ?
    N2 N1 C7 . . 120.40(19) ?
    C1 N2 N1 . . 105.3(2) ?
    C1 N2 Co1 . . 130.24(18) ?
    N1 N2 Co1 . . 124.46(15) ?
    C6 N3 N4 . . 109.9(2) ?
    C6 N3 C7 . . 129.1(2) ?
    N4 N3 C7 . . 119.0(2) ?
    C4 N4 N3 . . 105.7(2) ?
    C4 N4 Co1 . . 128.17(18) ?
    N3 N4 Co1 . . 124.22(16) ?
    N2 C1 C2 . . 110.9(2) ?
    N2 C1 H1 . . 124.5 ?
    C2 C1 H1 . . 124.5 ?
    C3 C2 C1 . . 105.5(2) ?
    C3 C2 H2 . . 127.2 ?
    C1 C2 H2 . . 127.2 ?
    N1 C3 C2 . . 107.7(2) ?
    N1 C3 H3 . . 126.1 ?
    C2 C3 H3 . . 126.1 ?
    N4 C4 C5 . . 110.8(2) ?
    N4 C4 H4 . . 124.6 ?
    C5 C4 H4 . . 124.6 ?
    C6 C5 C4 . . 105.6(3) ?
    C6 C5 H5 . . 127.2 ?
    C4 C5 H5 . . 127.2 ?
    N3 C6 C5 . . 107.9(2) ?
    N3 C6 H6 . . 126.0 ?
    C5 C6 H6 . . 126.0 ?
    N1 C7 N3 . . 108.57(19) ?
    N1 C7 C14 . . 109.52(19) ?
    N3 C7 C14 . . 107.9(2) ?
    N1 C7 C8 . . 108.6(2) ?
    N3 C7 C8 . . 107.4(2) ?
    C14 C7 C8 . . 114.7(2) ?
    C13 C8 C9 . . 119.2(2) ?
    C13 C8 C7 . . 121.4(2) ?
    C9 C8 C7 . . 119.4(2) ?
    C10 C9 C8 . . 120.3(2) ?
    C10 C9 H9 . . 119.8 ?
    C8 C9 H9 . . 119.8 ?
    C11 C10 C9 . . 119.5(3) ?
    C11 C10 H10 . . 120.2 ?
    C9 C10 H10 . . 120.2 ?
    C12 C11 C10 . . 120.3(3) ?
    C12 C11 H11 . . 119.9 ?
    C10 C11 H11 . . 119.9 ?
    C11 C12 C13 . . 120.3(3) ?
    C11 C12 H12 . . 119.8 ?
    C13 C12 H12 . . 119.8 ?
    C8 C13 C12 . . 120.3(2) ?
    C8 C13 H13 . . 119.8 ?
    C12 C13 H13 . . 119.8 ?
    C19 C14 C15 . . 119.3(2) ?
    C19 C14 C7 . . 121.8(2) ?
    C15 C14 C7 . . 118.9(2) ?
    C16 C15 C14 . . 120.0(2) ?
    C16 C15 H15 . . 120.0 ?
    C14 C15 H15 . . 120.0 ?
    C17 C16 C15 . . 120.6(3) ?
    C17 C16 H16 . . 119.7 ?
    C15 C16 H16 . . 119.7 ?
    C18 C17 C16 . . 119.4(2) ?
    C18 C17 H17 . . 120.3 ?
    C16 C17 H17 . . 120.3 ?
    C17 C18 C19 . . 120.8(2) ?
    C17 C18 H18 . . 119.6 ?
    C19 C18 H18 . . 119.6 ?
    C18 C19 C14 . . 119.9(2) ?
    C18 C19 H19 . . 120.1 ?
    C14 C19 H19 . . 120.1 ?
    O3 N5 O2 . . 123.3(3) ?
    O3 N5 O1 . . 121.2(3) ?
    O2 N5 O1 . . 115.4(2) ?
    N5 O1 Co1 . . 96.51(17) ?
    N5 O2 Co1 . . 88.28(16) ?
    O6 N6 O5 . . 123.1(3) ?
    O6 N6 O4 . . 122.1(3) ?
    O5 N6 O4 . . 114.8(2) ?
    N6 O4 Co1 . . 95.26(15) ?
    N6 O5 Co1 . . 90.03(15) ?
loop_
    _geom_torsion_atom_site_label_1
    _geom_torsion_atom_site_label_2
    _geom_torsion_atom_site_label_3
    _geom_torsion_atom_site_label_4
    _geom_torsion_site_symmetry_1
    _geom_torsion_site_symmetry_2
    _geom_torsion_site_symmetry_3
    _geom_torsion_site_symmetry_4
    _geom_torsion
    _geom_torsion_publ_flag
    C3 N1 N2 C1 . . . . 2.5(3) ?
    C7 N1 N2 C1 . . . . 171.1(2) ?
    C3 N1 N2 Co1 . . . . -177.56(16) ?
    C7 N1 N2 Co1 . . . . -8.9(3) ?
    N4 Co1 N2 C1 . . . . 157.3(2) ?
    O1 Co1 N2 C1 . . . . -87.1(2) ?
    O4 Co1 N2 C1 . . . . 60.2(2) ?
    O5 Co1 N2 C1 . . . . 1.4(2) ?
    O2 Co1 N2 C1 . . . . -111.9(4) ?
    N4 Co1 N2 N1 . . . . -22.63(19) ?
    O1 Co1 N2 N1 . . . . 92.95(19) ?
    O4 Co1 N2 N1 . . . . -119.78(18) ?
    O5 Co1 N2 N1 . . . . -178.58(19) ?
    O2 Co1 N2 N1 . . . . 68.1(5) ?
    C6 N3 N4 C4 . . . . -1.9(3) ?
    C7 N3 N4 C4 . . . . -167.1(2) ?
    C6 N3 N4 Co1 . . . . -167.12(19) ?
    C7 N3 N4 Co1 . . . . 27.7(3) ?
    O1 Co1 N4 C4 . . . . 99.7(3) ?
    N2 Co1 N4 C4 . . . . -148.7(3) ?
    O4 Co1 N4 C4 . . . . -45.1(3) ?
    O5 Co1 N4 C4 . . . . -61.7(3) ?
    O2 Co1 N4 C4 . . . . 42.7(3) ?
    O1 Co1 N4 N3 . . . . -98.5(2) ?
    N2 Co1 N4 N3 . . . . 13.1(2) ?
    O4 Co1 N4 N3 . . . . 116.75(19) ?
    O5 Co1 N4 N3 . . . . 100.1(3) ?
    O2 Co1 N4 N3 . . . . -155.5(2) ?
    N1 N2 C1 C2 . . . . -1.5(3) ?
    Co1 N2 C1 C2 . . . . 178.50(18) ?
    N2 C1 C2 C3 . . . . 0.1(3) ?
    N2 N1 C3 C2 . . . . -2.5(3) ?
    C7 N1 C3 C2 . . . . -170.1(2) ?
    C1 C2 C3 N1 . . . . 1.4(3) ?
    N3 N4 C4 C5 . . . . 1.1(3) ?
    Co1 N4 C4 C5 . . . . 165.6(2) ?
    N4 C4 C5 C6 . . . . 0.0(4) ?
    N4 N3 C6 C5 . . . . 1.9(3) ?
    C7 N3 C6 C5 . . . . 165.2(3) ?
    C4 C5 C6 N3 . . . . -1.1(3) ?
    C3 N1 C7 N3 . . . . -138.1(2) ?
    N2 N1 C7 N3 . . . . 55.4(3) ?
    C3 N1 C7 C14 . . . . 104.3(3) ?
    N2 N1 C7 C14 . . . . -62.2(3) ?
    C3 N1 C7 C8 . . . . -21.6(3) ?
    N2 N1 C7 C8 . . . . 171.9(2) ?
    C6 N3 C7 N1 . . . . 131.7(3) ?
    N4 N3 C7 N1 . . . . -66.4(3) ?
    C6 N3 C7 C14 . . . . -109.7(3) ?
    N4 N3 C7 C14 . . . . 52.3(3) ?
    C6 N3 C7 C8 . . . . 14.4(4) ?
    N4 N3 C7 C8 . . . . 176.4(2) ?
    N1 C7 C8 C13 . . . . 126.5(2) ?
    N3 C7 C8 C13 . . . . -116.3(3) ?
    C14 C7 C8 C13 . . . . 3.7(4) ?
    N1 C7 C8 C9 . . . . -53.9(3) ?
    N3 C7 C8 C9 . . . . 63.3(3) ?
    C14 C7 C8 C9 . . . . -176.7(2) ?
    C13 C8 C9 C10 . . . . 0.8(4) ?
    C7 C8 C9 C10 . . . . -178.8(2) ?
    C8 C9 C10 C11 . . . . -0.3(4) ?
    C9 C10 C11 C12 . . . . 0.0(4) ?
    C10 C11 C12 C13 . . . . -0.3(4) ?
    C9 C8 C13 C12 . . . . -1.0(4) ?
    C7 C8 C13 C12 . . . . 178.6(2) ?
    C11 C12 C13 C8 . . . . 0.8(4) ?
    N1 C7 C14 C19 . . . . -19.7(3) ?
    N3 C7 C14 C19 . . . . -137.7(2) ?
    C8 C7 C14 C19 . . . . 102.6(3) ?
    N1 C7 C14 C15 . . . . 162.4(2) ?
    N3 C7 C14 C15 . . . . 44.4(3) ?
    C8 C7 C14 C15 . . . . -75.3(3) ?
    C19 C14 C15 C16 . . . . 0.5(4) ?
    C7 C14 C15 C16 . . . . 178.6(2) ?
    C14 C15 C16 C17 . . . . 1.1(4) ?
    C15 C16 C17 C18 . . . . -1.5(4) ?
    C16 C17 C18 C19 . . . . 0.3(4) ?
    C17 C18 C19 C14 . . . . 1.4(4) ?
    C15 C14 C19 C18 . . . . -1.8(4) ?
    C7 C14 C19 C18 . . . . -179.7(2) ?
    O3 N5 O1 Co1 . . . . 178.8(2) ?
    O2 N5 O1 Co1 . . . . -2.1(3) ?
    N4 Co1 O1 N5 . . . . -74.82(17) ?
    N2 Co1 O1 N5 . . . . -173.28(15) ?
    O4 Co1 O1 N5 . . . . 53.1(2) ?
    O5 Co1 O1 N5 . . . . 97.67(16) ?
    O2 Co1 O1 N5 . . . . 1.20(15) ?
    O3 N5 O2 Co1 . . . . -179.0(3) ?
    O1 N5 O2 Co1 . . . . 1.9(2) ?
    N4 Co1 O2 N5 . . . . 116.54(17) ?
    O1 Co1 O2 N5 . . . . -1.22(15) ?
    N2 Co1 O2 N5 . . . . 26.0(5) ?
    O4 Co1 O2 N5 . . . . -146.35(17) ?
    O5 Co1 O2 N5 . . . . -86.83(17) ?
    O6 N6 O4 Co1 . . . . -178.9(3) ?
    O5 N6 O4 Co1 . . . . 0.1(2) ?
    N4 Co1 O4 N6 . . . . -172.34(16) ?
    O1 Co1 O4 N6 . . . . 54.13(19) ?
    N2 Co1 O4 N6 . . . . -81.46(17) ?
    O5 Co1 O4 N6 . . . . -0.08(14) ?
    O2 Co1 O4 N6 . . . . 96.98(16) ?
    O6 N6 O5 Co1 . . . . 178.9(3) ?
    O4 N6 O5 Co1 . . . . -0.1(2) ?
    N4 Co1 O5 N6 . . . . 19.2(3) ?
    O1 Co1 O5 N6 . . . . -143.82(16) ?
    N2 Co1 O5 N6 . . . . 106.16(16) ?
    O4 Co1 O5 N6 . . . . 0.08(14) ?
    O2 Co1 O5 N6 . . . . -84.34(16) ?
loop_
    _geom_hbond_atom_site_label_D
    _geom_hbond_atom_site_label_H
    _geom_hbond_atom_site_label_A
    _geom_hbond_site_symmetry_A
    _geom_hbond_distance_DH
    _geom_hbond_distance_HA
    _geom_hbond_distance_DA
    _geom_hbond_angle_DHA
    C17 H17 O5 2_745 0.93 2.54 3.413(3) 156.8
    C10 H10 O3 2_655 0.93 2.59 3.399(4) 145.5
    C3 H3 O4 4_565 0.93 2.50 3.313(3) 145.7
    C19 H19 N1 . 0.93 2.46 2.799(3) 101.7
