# Supplementary material for: [Diphenyldi(pyrazol-1-yl)methane]­dinitratocobalt(II)
Source: Acta Crystallogr Sect E Struct Rep Online. 2010 Jan 13;66(Pt 2):m140. doi: 10.1107/S1600536810000565 (PMC2979699; doi:10.1107/S1600536810000565)
Supplement: Supplementary file 2 [file e-66-0m140-Isup2.hkl]

# 
# h,k,l, Fc-squared, Fo-squared, sigma(Fo-squared) and status flag 
# 

data_I
 
_shelx_title ' scan_0m in P2(1)/n' 
_shelx_refln_list_code          4 
_shelx_F_calc_maximum      269.37 
_exptl_crystal_F_000       988.00 
_reflns_d_resolution_high  0.8390 
 
loop_ 
 _symmetry_equiv_pos_as_xyz 
 'x, y, z' 
 '-x+1/2, y+1/2, -z+1/2' 
 '-x, -y, -z' 
 'x-1/2, -y-1/2, z-1/2' 
 
_cell_length_a     8.5476 
_cell_length_b    14.8058 
_cell_length_c    16.8177 
_cell_angle_alpha  90.000 
_cell_angle_beta  103.383 
_cell_angle_gamma  90.000 
 
_shelx_F_squared_multiplier     1.000 
 
loop_ 
 _refln_index_h 
 _refln_index_k 
 _refln_index_l 
 _refln_F_squared_calc 
 _refln_F_squared_meas 
 _refln_F_squared_sigma 
 _refln_observed_status 
   2   0   0     3119.22     3118.26     39.84 o 
   4   0   0    25736.30    26382.77    726.07 o 
   6   0   0       52.45       43.06     10.65 o 
   8   0   0     1119.25     1144.08     46.66 o 
   1   1   0     2995.84     3062.43     91.21 o 
   2   1   0     2989.50     2908.06     27.90 o 
   3   1   0      426.74      480.89      8.63 o 
   4   1   0     1750.82     1750.79     36.94 o 
   5   1   0      806.88      805.35     21.26 o 
   6   1   0     1702.68     1695.89     36.13 o 
   7   1   0       16.46       19.59      8.24 o 
   8   1   0     2598.30     2691.69     55.37 o 
   9   1   0        1.76        6.54     10.40 o 
   0   2   0    13153.81     9922.87    240.86 o 
   1   2   0     1254.38     1329.99     16.85 o 
   2   2   0     2349.18     2474.77     25.99 o 
   3   2   0     5466.56     5715.68     53.01 o 
   4   2   0     3137.84     3311.11     41.47 o 
   5   2   0       52.98       53.22      7.41 o 
   6   2   0      579.39      589.91     20.82 o 
   7   2   0      990.95     1018.70     28.91 o 
   8   2   0      154.92      135.89     14.46 o 
   9   2   0     1363.69     1454.44     41.28 o 
   1   3   0      730.34      783.02     11.55 o 
   2   3   0     3348.25     3559.61     38.86 o 
   3   3   0     2187.57     2163.98     27.62 o 
   4   3   0      499.33      499.65     11.82 o 
   5   3   0      342.35      297.44     12.54 o 
   6   3   0       97.25       97.14     10.38 o 
   7   3   0        3.29        7.43      7.41 o 
   8   3   0        3.26       -6.20      8.37 o 
   9   3   0       91.21       67.66     13.98 o 
   0   4   0     3740.40     3642.21     68.13 o 
   1   4   0     2577.32     2542.11     29.90 o 
   2   4   0     1832.28     1823.00     24.90 o 
   3   4   0     1574.23     1577.76     22.10 o 
   4   4   0      271.27      288.74     18.94 o 
   5   4   0     4802.80     4939.00     77.79 o 
   6   4   0     1254.30     1258.61     38.57 o 
   7   4   0       30.60       33.42     12.37 o 
   8   4   0       93.23       98.26     17.52 o 
   9   4   0      417.98      405.67     31.11 o 
   1   5   0      704.95      658.71     10.01 o 
   2   5   0     1166.17     1339.11     20.12 o 
   3   5   0     4688.05     5037.74     55.64 o 
   4   5   0     3441.44     3377.52     53.80 o 
   5   5   0      142.07      117.47     10.59 o 
   6   5   0     4356.12     4501.05     75.95 o 
   7   5   0       65.54       75.29     14.57 o 
   8   5   0      555.80      605.77     50.39 o 
   9   5   0        0.67       -1.23     15.34 o 
   0   6   0       72.17       43.74      6.72 o 
   1   6   0     2379.07     2513.91     27.92 o 
   2   6   0     4093.89     4218.75     50.24 o 
   3   6   0      128.40      138.34      9.06 o 
   4   6   0     2759.65     2965.92     49.15 o 
   5   6   0      134.75      141.70     18.74 o 
   6   6   0      821.28      764.79     25.22 o 
   7   6   0       98.53       61.25     11.83 o 
   8   6   0      195.40      138.63     20.04 o 
   9   6   0      132.89      126.68     39.31 o 
   1   7   0       16.76       23.98      2.99 o 
   2   7   0     2012.85     2089.77     31.63 o 
   3   7   0     1852.00     2002.61     33.51 o 
   4   7   0        8.34       15.40      6.38 o 
   5   7   0      332.48      300.52     19.73 o 
   6   7   0     4583.00     4653.82     78.62 o 
   7   7   0       38.26       17.85     10.25 o 
   8   7   0      442.91      398.22     29.45 o 
   9   7   0       66.17       50.10     18.40 o 
   0   8   0        8.86       -0.63      8.24 o 
   1   8   0      120.62      147.84      8.42 o 
   2   8   0     1804.21     1843.26     26.32 o 
   3   8   0      422.37      411.88     14.25 o 
   4   8   0       10.75        9.93      7.99 o 
   5   8   0     1263.63     1292.81     63.29 o 
   6   8   0     1045.47     1052.15     30.49 o 
   7   8   0       80.68       78.48     13.06 o 
   8   8   0       28.05       21.61     15.53 o 
   1   9   0     3975.37     3921.58     82.02 o 
   2   9   0      189.33      189.85      9.97 o 
   3   9   0      413.37      380.23     13.17 o 
   4   9   0       31.31       35.60      9.33 o 
   5   9   0      164.85      163.03     15.57 o 
   6   9   0        0.83        4.13     10.75 o 
   7   9   0      349.72      395.12     23.29 o 
   8   9   0       50.28       16.62     14.36 o 
   0  10   0     3325.85     3469.04    107.75 o 
   1  10   0     2726.18     2727.70     63.20 o 
   2  10   0      307.89      304.00      9.62 o 
   3  10   0      829.81      813.74     18.23 o 
   4  10   0       46.18       37.28     10.15 o 
   5  10   0     1215.75     1256.10     37.57 o 
   6  10   0      209.61      176.08     19.12 o 
   7  10   0     1586.94     1726.99     64.34 o 
   8  10   0      226.17      215.28     20.83 o 
   1  11   0     2385.41     2434.09    105.22 o 
   2  11   0        3.30        2.09      6.81 o 
   3  11   0      906.99      959.18     23.77 o 
   4  11   0       65.87       52.49     10.52 o 
   5  11   0       68.73       50.40     11.98 o 
   6  11   0       25.16       28.41     15.26 o 
   7  11   0       11.07       19.91     13.49 o 
   0  12   0     2694.30     2689.41     92.54 o 
   1  12   0     1309.39     1425.60     77.96 o 
   2  12   0     3331.44     3462.97     62.13 o 
   3  12   0       16.48       12.84      8.35 o 
   4  12   0      165.21      138.88     17.20 o 
   5  12   0      655.70      635.42     28.44 o 
   6  12   0      179.80      144.44     22.22 o 
   7  12   0      576.42      576.67     33.12 o 
   1  13   0        2.82        1.99     10.02 o 
   2  13   0      154.25      150.66     17.70 o 
   3  13   0       14.67       13.67     10.92 o 
   4  13   0      271.30      303.40     24.35 o 
   5  13   0       39.91       47.70     15.01 o 
   6  13   0      587.34      545.40     35.91 o 
   0  14   0      120.40      131.21     24.72 o 
   1  14   0      798.74      711.00     62.43 o 
   2  14   0      878.98      933.76     38.03 o 
   3  14   0       39.50       21.07     21.23 o 
   4  14   0      310.44      364.44     28.14 o 
   5  14   0      466.68      411.32     31.09 o 
   6  14   0        7.55       11.15     16.06 o 
   1  15   0      240.07      279.46     26.30 o 
   2  15   0        0.99       28.48     13.42 o 
   3  15   0      433.28      442.79     39.93 o 
   4  15   0      109.70      114.93     19.94 o 
   5  15   0      270.40      269.70     42.78 o 
   0  16   0      122.00      105.85     25.99 o 
   1  16   0       41.36       77.57     26.30 o 
   2  16   0       73.08       51.34     16.57 o 
   3  16   0      172.11      241.00     25.54 o 
   4  16   0        9.97       31.01     16.12 o 
   1  17   0      606.85      711.50     41.23 o 
   2  17   0       26.90       27.80     16.57 o 
  -9   0   1     3026.09     3184.97     91.69 o 
  -7   0   1      305.50      321.77     56.10 o 
  -5   0   1       33.85       49.45      9.69 o 
  -3   0   1      206.77      161.06      8.29 o 
  -1   0   1    18188.80       -5.39      5.39 o 
   1   0   1       58.57       67.66      8.87 o 
   3   0   1      318.49      273.56      9.29 o 
   5   0   1     3473.54     3364.73     79.65 o 
   7   0   1      845.69      966.78     43.42 o 
   9   0   1       56.53       71.86     19.57 o 
 -10   1   1      110.10      112.82     27.89 o 
  -9   1   1      303.02      345.61     37.60 o 
  -8   1   1      443.31      493.67     26.17 o 
  -7   1   1       48.84       41.24      9.06 o 
  -6   1   1      118.37       94.27     14.41 o 
  -5   1   1     3550.67     3641.22     58.57 o 
  -4   1   1     1208.05     1434.17     24.50 o 
  -3   1   1     2463.46     2452.52     31.65 o 
  -2   1   1     2648.34     2719.63     27.76 o 
  -1   1   1    15742.58    15393.07    227.54 o 
   0   1   1      103.08       -0.40      0.40 o 
   1   1   1     1042.36     1042.10     10.61 o 
   2   1   1       91.82       96.82      3.89 o 
   3   1   1       10.39        3.56      3.63 o 
   4   1   1       23.09       32.34      5.04 o 
   5   1   1       48.23       40.03      9.97 o 
   6   1   1      205.51      188.20     12.96 o 
   7   1   1      531.28      514.21     29.28 o 
   8   1   1      412.04      359.91     21.45 o 
   9   1   1       64.26       49.99     13.80 o 
  -9   2   1      608.93      629.96     27.55 o 
  -8   2   1      102.42       79.68     12.21 o 
  -7   2   1      238.99      227.37     14.96 o 
  -6   2   1     2009.59     1959.24     39.53 o 
  -5   2   1     1708.81     1716.02     29.89 o 
  -4   2   1     2440.75     2500.08     32.67 o 
  -3   2   1      997.59     1080.32     14.81 o 
  -2   2   1     5790.09     5926.80     56.26 o 
  -1   2   1     3756.11     3944.05     44.03 o 
   0   2   1    31771.86    26780.80    759.56 o 
   1   2   1     4160.75     4313.86     47.51 o 
   2   2   1      314.88      331.55      6.34 o 
   3   2   1     4328.82     4514.14     43.58 o 
   4   2   1      201.08      194.32     11.83 o 
   5   2   1     2591.79     2646.26     47.52 o 
   6   2   1        0.68       13.42      7.13 o 
   7   2   1       77.07       70.85     10.65 o 
   8   2   1     2014.80     2065.64     47.71 o 
   9   2   1      194.33      162.85     17.47 o 
  -9   3   1        0.26       -7.83     13.13 o 
  -8   3   1      480.50      487.26     22.83 o 
  -7   3   1       39.13       27.58      8.90 o 
  -6   3   1     1348.27     1429.25     36.41 o 
  -5   3   1     1982.28     2168.66     31.19 o 
  -4   3   1     2532.46     2564.73     37.08 o 
  -3   3   1     1072.94     1267.17     18.62 o 
  -2   3   1     4127.67     4134.08     44.22 o 
  -1   3   1    11681.40    11637.25    122.93 o 
   0   3   1        3.91        6.39      1.35 o 
   1   3   1      149.04      151.96      4.80 o 
   2   3   1    19590.06    19725.39    191.04 o 
   3   3   1     4228.94     4515.03     49.19 o 
   4   3   1     3642.16     3640.95     45.63 o 
   5   3   1      598.54      564.14     22.41 o 
   6   3   1     2819.13     2943.90     81.97 o 
   7   3   1       48.33       30.12     10.70 o 
   8   3   1     1286.70     1325.11     43.27 o 
   9   3   1      125.57      111.79     16.44 o 
  -9   4   1      214.43      212.82     24.18 o 
  -8   4   1      346.10      352.70     26.45 o 
  -7   4   1      562.93      516.49     27.83 o 
  -6   4   1      255.07      271.48     21.50 o 
  -5   4   1      252.27      277.65     13.45 o 
  -4   4   1     8663.23     8866.98    122.05 o 
  -3   4   1       15.63       21.18      3.73 o 
  -2   4   1       15.23       26.01      3.79 o 
  -1   4   1     3161.68     3325.01     38.39 o 
   0   4   1      650.29      639.13     12.19 o 
   1   4   1     7057.39     7378.58     73.10 o 
   2   4   1    13268.10    13759.79    147.14 o 
   3   4   1      353.82      298.41      9.25 o 
   4   4   1        8.47        8.46      4.64 o 
   5   4   1     1063.73     1107.73     27.71 o 
   6   4   1        8.77        6.72      9.59 o 
   7   4   1      214.71      216.97     20.56 o 
   8   4   1      783.62      831.18     38.10 o 
   9   4   1      176.44      163.17     50.43 o 
  -9   5   1      346.14      330.85     28.57 o 
  -8   5   1      614.06      683.20     35.47 o 
  -7   5   1     1997.60     2122.40     47.47 o 
  -6   5   1       52.21       47.36      9.61 o 
  -5   5   1      204.07      179.92     11.15 o 
  -4   5   1       74.27       71.08      7.15 o 
  -3   5   1     8668.23     9305.63    104.46 o 
  -2   5   1      355.46      336.42      9.37 o 
  -1   5   1      814.24      888.42     13.40 o 
   0   5   1       61.19       63.76      6.47 o 
   1   5   1      662.72      628.31      9.86 o 
   2   5   1     1587.87     1652.49     23.37 o 
   3   5   1     4231.91     4501.16     54.08 o 
   4   5   1     1723.56     1681.68     28.80 o 
   5   5   1     1007.76      978.73     28.27 o 
   6   5   1     1164.62     1138.36     40.19 o 
   7   5   1       30.87       30.45     11.72 o 
   8   5   1      388.17      401.24     29.66 o 
   9   5   1      157.28      148.99     22.22 o 
  -9   6   1      506.60      533.18     50.08 o 
  -8   6   1       39.77       34.15     15.53 o 
  -7   6   1      730.77      734.52     33.67 o 
  -6   6   1      126.90      133.41     16.28 o 
  -5   6   1     1480.78     1510.42     31.48 o 
  -4   6   1     1702.93     1911.74     35.12 o 
  -3   6   1        3.59        4.58      5.00 o 
  -2   6   1     1634.53     1859.29     26.27 o 
  -1   6   1      137.75      123.95      4.82 o 
   0   6   1     1133.73     1193.59     16.32 o 
   1   6   1      238.06      293.39      6.74 o 
   2   6   1        6.16       13.27      3.67 o 
   3   6   1     7704.59     7920.18     98.59 o 
   4   6   1       68.49       80.30     10.07 o 
   5   6   1     1875.55     1792.09     37.95 o 
   6   6   1       27.75       18.25      8.19 o 
   7   6   1      811.67      815.76     36.06 o 
   8   6   1       69.16       42.67     16.03 o 
   9   6   1       23.88       36.96     18.32 o 
  -9   7   1        9.71        0.74     16.86 o 
  -8   7   1      555.64      588.86     36.96 o 
  -7   7   1     1388.61     1510.13     39.61 o 
  -6   7   1     2266.72     2332.34     57.55 o 
  -5   7   1     1930.17     1944.14     41.35 o 
  -4   7   1      406.95      416.12     15.83 o 
  -3   7   1     4251.76     4428.52     61.82 o 
  -2   7   1      737.74      950.44     18.62 o 
  -1   7   1    10251.20    10701.78    114.02 o 
   0   7   1     1063.74     1096.57     32.01 o 
   1   7   1     3422.49     3621.88     38.78 o 
   2   7   1     4780.06     5269.65     56.63 o 
   3   7   1       64.97       86.23      8.42 o 
   4   7   1      474.47      409.63     24.69 o 
   5   7   1      282.82      257.32     15.16 o 
   6   7   1     1291.02     1316.08     34.29 o 
   7   7   1     1028.91     1034.13     38.93 o 
   8   7   1      264.58      263.55     25.21 o 
  -8   8   1       44.01       42.05     13.17 o 
  -7   8   1      527.28      544.16     30.83 o 
  -6   8   1     1634.77     1656.68     46.82 o 
  -5   8   1       79.98       62.33     10.70 o 
  -4   8   1      730.97      742.21     21.07 o 
  -3   8   1       65.18       44.76      6.97 o 
  -2   8   1      809.08      755.15     19.25 o 
  -1   8   1       90.58      105.82      9.23 o 
   0   8   1     1972.42     2055.52     47.93 o 
   1   8   1     5287.82     5321.98     65.69 o 
   2   8   1      543.17      584.62     13.09 o 
   3   8   1     1223.74     1252.32     48.12 o 
   4   8   1      221.54      204.89     14.76 o 
   5   8   1      746.87      796.14     28.72 o 
   6   8   1        0.93        3.07      8.07 o 
   7   8   1     2638.26     2703.01     57.15 o 
   8   8   1      344.53      351.94     29.47 o 
  -8   9   1     1032.76     1035.90     37.56 o 
  -7   9   1       88.19       94.14     15.03 o 
  -6   9   1      848.40      842.82     42.08 o 
  -5   9   1      156.84      144.53     15.53 o 
  -4   9   1       24.79       23.60     10.79 o 
  -3   9   1       84.32       70.27      8.04 o 
  -2   9   1      250.32      230.56      8.88 o 
  -1   9   1      782.01      707.14     25.55 o 
   0   9   1     2598.96     2774.89     62.04 o 
   1   9   1      356.23      410.68     12.72 o 
   2   9   1     6000.02     6315.86     72.66 o 
   3   9   1      134.47      134.83      9.21 o 
   4   9   1      718.66      702.57     28.17 o 
   5   9   1      654.47      684.14     27.03 o 
   6   9   1     2590.24     2704.76     54.35 o 
   7   9   1       20.35       14.71     11.37 o 
   8   9   1      477.32      502.41     59.41 o 
  -8  10   1      873.99      861.23     35.18 o 
  -7  10   1      238.60      243.31     19.63 o 
  -6  10   1      197.59      191.81     19.57 o 
  -5  10   1      113.84      106.56     16.72 o 
  -4  10   1     1952.87     2029.29     56.39 o 
  -3  10   1      701.95      662.47     16.52 o 
  -2  10   1     1572.47     1448.56     21.82 o 
  -1  10   1      122.10      137.02     13.89 o 
   0  10   1     1742.80     1707.01     44.79 o 
   1  10   1      158.88      137.47     10.59 o 
   2  10   1       44.00       43.40      6.14 o 
   3  10   1       75.20       58.05      7.68 o 
   4  10   1       35.64       32.05      8.22 o 
   5  10   1       14.62       19.31     10.42 o 
   6  10   1       38.80       24.24     10.58 o 
   7  10   1       25.09       23.34     12.10 o 
   8  10   1      142.89      168.75     25.43 o 
  -7  11   1        7.47       -1.63     14.22 o 
  -6  11   1      824.42      814.59     33.93 o 
  -5  11   1       13.94        1.05      9.88 o 
  -4  11   1       61.49       57.47      9.50 o 
  -3  11   1     1657.82     1688.48     33.36 o 
  -2  11   1      104.73      110.84     11.87 o 
  -1  11   1     3556.15     3525.05     78.87 o 
   0  11   1      206.81      182.26     16.32 o 
   1  11   1      451.08      472.56     47.22 o 
   2  11   1      902.20      843.25     22.05 o 
   3  11   1        9.44        2.53      7.96 o 
   4  11   1      769.72      703.53     27.73 o 
   5  11   1      413.59      415.16     20.86 o 
   6  11   1      115.49      137.90     15.16 o 
   7  11   1       47.44       46.18     13.83 o 
  -7  12   1      235.99      245.11     28.48 o 
  -6  12   1       77.20       72.71     18.27 o 
  -5  12   1      188.26      202.96     20.35 o 
  -4  12   1       82.51       92.19     11.11 o 
  -3  12   1      126.09      111.76     12.09 o 
  -2  12   1      195.10      198.48     32.33 o 
  -1  12   1      132.17      152.10     16.58 o 
   0  12   1     1996.40     2026.85     54.21 o 
   1  12   1     1194.42     1119.48     37.78 o 
   2  12   1      398.45      377.34     17.00 o 
   3  12   1      547.68      546.75     28.33 o 
   4  12   1      172.54      145.41     14.67 o 
   5  12   1      718.61      690.21     28.35 o 
   6  12   1      250.53      305.70     29.37 o 
   7  12   1      349.73      463.57     38.95 o 
  -6  13   1      123.76       89.68     20.10 o 
  -5  13   1      121.06      111.99     19.27 o 
  -4  13   1      103.04       95.90     16.80 o 
  -3  13   1     2509.12     2611.37    129.94 o 
  -2  13   1        0.02        8.81     10.53 o 
  -1  13   1       90.63       86.77     14.07 o 
   0  13   1     1101.59     1034.84     48.81 o 
   1  13   1     1672.86     1818.58     78.91 o 
   2  13   1       29.95       41.46     27.89 o 
   3  13   1      244.51      225.73     21.01 o 
   4  13   1      900.00      881.48     36.88 o 
   5  13   1       28.41       23.18     14.07 o 
   6  13   1       10.73       23.92     16.99 o 
  -6  14   1      333.97      278.26     28.33 o 
  -5  14   1      116.00       99.37     19.58 o 
  -4  14   1        4.78       -1.09     13.22 o 
  -3  14   1      183.09      177.48     20.36 o 
  -2  14   1      320.69      304.50     24.35 o 
  -1  14   1      106.50       98.01     17.75 o 
   0  14   1       36.58       30.74     15.53 o 
   1  14   1      651.91      656.47     33.59 o 
   2  14   1      109.73      126.15     36.76 o 
   3  14   1       43.40       60.29     15.06 o 
   4  14   1      335.03      313.37     38.98 o 
   5  14   1      439.55      414.13     57.05 o 
  -5  15   1      297.32      277.28     27.78 o 
  -4  15   1       80.38       66.52     33.28 o 
  -3  15   1      645.41      653.64     69.72 o 
  -2  15   1      117.20       88.38     17.01 o 
  -1  15   1      413.73      382.45     27.74 o 
   0  15   1        3.79       -1.57     10.92 o 
   1  15   1     1192.21     1252.24     44.96 o 
   2  15   1       89.30      101.81     17.67 o 
   3  15   1       60.47       57.28     16.12 o 
   4  15   1      359.11      379.42     46.90 o 
   5  15   1      210.99      166.07     34.86 o 
  -4  16   1      424.63      432.26     33.39 o 
  -3  16   1       11.29       15.20     15.01 o 
  -2  16   1      504.39      489.20     33.61 o 
  -1  16   1      107.17      119.51     18.60 o 
   0  16   1      295.10      335.20     34.23 o 
   1  16   1        0.02       -6.23     12.97 o 
   2  16   1      225.37      259.58     44.69 o 
   3  16   1      202.49      221.56     35.18 o 
   4  16   1      172.98      161.00     32.96 o 
  -2  17   1      295.73      334.68     29.74 o 
  -1  17   1        9.98       15.39     15.46 o 
   0  17   1       72.54       65.47     18.76 o 
   1  17   1       18.76       21.01     16.35 o 
   2  17   1      137.10      135.01     33.59 o 
 -10   0   2       99.97      137.54     52.61 o 
  -8   0   2       74.48       76.45     16.19 o 
  -6   0   2    10976.77    11552.32    227.85 o 
  -4   0   2     8634.71     9373.98    180.45 o 
  -2   0   2    72560.32    60784.93   1682.74 o 
   0   0   2    10653.98       -1.15      1.15 o 
   2   0   2    12074.05    12531.69    248.33 o 
   4   0   2     1507.66     1449.42     42.00 o 
   6   0   2     1914.85     2149.74     62.23 o 
   8   0   2     1664.02     1772.57     71.94 o 
 -10   1   2      768.53      733.15     39.66 o 
  -9   1   2        7.79       27.23     11.00 o 
  -8   1   2     1059.74     1035.27     30.26 o 
  -7   1   2      601.36      610.41     31.20 o 
  -6   1   2        0.24       -5.31      5.31 o 
  -5   1   2     1101.36     1154.46     27.21 o 
  -4   1   2     1766.85     1930.63     35.13 o 
  -3   1   2       93.27       74.23      4.66 o 
  -2   1   2     1184.98     1234.69     17.05 o 
  -1   1   2     7827.98     7715.62     70.71 o 
   0   1   2     6112.97     6223.51     80.32 o 
   1   1   2      636.92      645.28      9.13 o 
   2   1   2     1480.09     1435.35     16.46 o 
   3   1   2       19.32       18.62      3.24 o 
   4   1   2      366.19      227.41     11.91 o 
   5   1   2       19.64       25.78      9.79 o 
   6   1   2      822.66      815.33     24.57 o 
   7   1   2      962.89      961.97     29.14 o 
   8   1   2      392.43      356.54     23.70 o 
   9   1   2      187.32      186.37     22.14 o 
 -10   2   2      138.11      110.28     37.35 o 
  -9   2   2      508.55      503.46     28.45 o 
  -8   2   2        2.16       10.45      8.52 o 
  -7   2   2      175.27      158.32     12.77 o 
  -6   2   2     2977.74     3060.17     53.23 o 
  -5   2   2     1053.25     1082.94     21.75 o 
  -4   2   2     2107.98     2087.10     36.40 o 
  -3   2   2      285.41      251.24      8.78 o 
  -2   2   2     7188.84     7308.67     81.71 o 
  -1   2   2    25094.46    23850.87    227.70 o 
   0   2   2      904.19      909.41     13.21 o 
   1   2   2    13023.95    13034.23    126.12 o 
   2   2   2     1145.95     1187.63     15.52 o 
   3   2   2     1088.89     1104.87     21.89 o 
   4   2   2      763.95      747.99     20.01 o 
   5   2   2     6359.37     6753.63    100.86 o 
   6   2   2      719.46      681.83     23.57 o 
   7   2   2      149.27      162.25     15.10 o 
   8   2   2       53.25       58.72     12.11 o 
   9   2   2       65.13       92.39     19.12 o 
  -9   3   2      652.54      719.17     37.16 o 
  -8   3   2      223.71      270.54     40.62 o 
  -7   3   2     2644.91     2782.02     52.82 o 
  -6   3   2      222.20      238.68     12.33 o 
  -5   3   2      329.17      273.43     13.45 o 
  -4   3   2      103.08       86.58      7.19 o 
  -3   3   2    12036.88    12228.50    122.81 o 
  -2   3   2     8036.67     8409.07     84.81 o 
  -1   3   2    14064.85    14267.26    150.67 o 
   0   3   2     5066.06     5167.58     51.66 o 
   1   3   2    14997.60    15041.43    135.29 o 
   2   3   2      569.86      650.84     10.45 o 
   3   3   2     1738.82     1669.76     24.47 o 
   4   3   2       74.14       54.69      9.51 o 
   5   3   2     1374.23     1346.13     32.20 o 
   6   3   2     1460.98     1504.09     35.54 o 
   7   3   2     1481.06     1448.17     44.10 o 
   8   3   2       15.37       19.05     10.52 o 
   9   3   2     1668.67     1918.59     72.62 o 
  -9   4   2       67.54       78.92     17.58 o 
  -8   4   2      141.51      154.30     19.52 o 
  -7   4   2      306.88      304.23     18.98 o 
  -6   4   2      105.05       98.37     12.90 o 
  -5   4   2      505.28      547.70     24.60 o 
  -4   4   2     1138.14     1173.02     25.07 o 
  -3   4   2     2787.05     2766.57     38.46 o 
  -2   4   2     1338.96     1448.29     22.20 o 
  -1   4   2     4814.85     5151.86     63.12 o 
   0   4   2      129.16      122.83      4.07 o 
   1   4   2     1863.52     1926.18     22.27 o 
   2   4   2      642.54      639.60     12.21 o 
   3   4   2    13639.91    13746.50    145.50 o 
   4   4   2     3191.90     3388.83     55.71 o 
   5   4   2      107.79      126.50     13.97 o 
   6   4   2     1240.19     1181.97     37.87 o 
   7   4   2      138.35      140.58     17.40 o 
   8   4   2     1502.91     1588.36     55.14 o 
   9   4   2       49.12       69.28     25.65 o 
  -9   5   2      251.92      315.01     28.20 o 
  -8   5   2      809.35      768.14     36.77 o 
  -7   5   2      230.55      194.16     15.99 o 
  -6   5   2     1195.58     1149.79     37.31 o 
  -5   5   2      800.08      843.82     30.01 o 
  -4   5   2      530.51      555.24     24.61 o 
  -3   5   2      671.65      748.02     14.96 o 
  -2   5   2     1158.53     1483.03     22.49 o 
  -1   5   2        2.24        8.62      2.98 o 
   0   5   2     5194.45     5357.21     54.26 o 
   1   5   2       84.47       62.93      3.66 o 
   2   5   2     6689.34     6655.48     74.98 o 
   3   5   2       52.48       67.83      5.30 o 
   4   5   2     3366.24     3359.10     55.37 o 
   5   5   2      883.09      872.47     24.68 o 
   6   5   2     1108.00     1121.98     43.34 o 
   7   5   2      745.30      726.73     38.61 o 
   8   5   2       88.47      109.12     19.10 o 
   9   5   2      237.32      232.91     26.74 o 
  -9   6   2        8.53      -11.74     14.43 o 
  -8   6   2     1077.93     1094.60     35.47 o 
  -7   6   2      100.14       75.21     12.07 o 
  -6   6   2      353.08      351.00     18.76 o 
  -5   6   2       14.46       12.80      5.80 o 
  -4   6   2     2803.65     2770.98     45.66 o 
  -3   6   2       98.09      111.71      8.79 o 
  -2   6   2        6.79       27.24      5.15 o 
  -1   6   2      202.75      204.02      9.86 o 
   0   6   2     1372.16     1342.21     19.76 o 
   1   6   2      582.87      555.66     11.36 o 
   2   6   2     6069.24     6752.12     70.50 o 
   3   6   2      770.08      834.71     22.89 o 
   4   6   2      596.38      581.69     18.58 o 
   5   6   2       11.54       22.54      7.70 o 
   6   6   2      183.32      191.83     18.57 o 
   7   6   2      528.77      554.64     44.23 o 
   8   6   2      415.24      478.39     32.62 o 
   9   6   2        1.86       12.47     15.44 o 
  -9   7   2      313.83      301.87     47.55 o 
  -8   7   2      445.28      428.22     25.41 o 
  -7   7   2      883.64      982.95     31.27 o 
  -6   7   2      339.19      312.73     22.34 o 
  -5   7   2       18.64       15.50      6.51 o 
  -4   7   2      286.40      279.41     12.93 o 
  -3   7   2     1224.57     1311.21     26.15 o 
  -2   7   2     2225.47     2364.41     35.48 o 
  -1   7   2     2758.00     3096.03     36.93 o 
   0   7   2      357.30      298.13     11.53 o 
   1   7   2      168.57      186.40      6.09 o 
   2   7   2     3444.28     3424.74     39.40 o 
   3   7   2      993.44     1013.18     20.47 o 
   4   7   2     3401.78     3275.27     66.24 o 
   5   7   2     3532.25     3657.45     63.08 o 
   6   7   2     1547.52     1513.67     37.19 o 
   7   7   2       84.60       74.38     17.88 o 
   8   7   2        1.09        7.60     14.38 o 
  -9   8   2       25.36      -12.85     16.15 o 
  -8   8   2      739.83      738.19     32.15 o 
  -7   8   2      102.92       92.88     22.04 o 
  -6   8   2      658.11      663.74     30.43 o 
  -5   8   2       41.10       41.75      7.94 o 
  -4   8   2      196.28      183.58     11.36 o 
  -3   8   2      435.11      451.92     15.31 o 
  -2   8   2     2303.58     2467.25     36.56 o 
  -1   8   2     2842.46     2926.69     34.89 o 
   0   8   2        4.24       10.18      3.77 o 
   1   8   2     3378.14     3489.73     38.25 o 
   2   8   2      161.05      160.40      7.12 o 
   3   8   2      217.95      181.61     10.06 o 
   4   8   2      205.14      201.66     15.00 o 
   5   8   2     1474.17     1429.79     35.27 o 
   6   8   2      307.74      364.70     20.55 o 
   7   8   2       71.78       81.59     17.06 o 
   8   8   2      137.75      103.39     39.76 o 
  -8   9   2      203.70      211.62     20.14 o 
  -7   9   2     1110.00     1076.67     41.32 o 
  -6   9   2       10.27       -0.71     10.35 o 
  -5   9   2     2608.97     2605.80     91.15 o 
  -4   9   2      907.27     1031.42     31.04 o 
  -3   9   2     2411.53     2554.41     50.32 o 
  -2   9   2       72.22       63.03      5.88 o 
  -1   9   2     3234.32     3355.55     49.58 o 
   0   9   2        2.83       -2.11      4.64 o 
   1   9   2     3222.47     3511.14     52.87 o 
   2   9   2      561.96      597.79     15.86 o 
   3   9   2       14.80       15.25      6.03 o 
   4   9   2       41.28       48.82     11.95 o 
   5   9   2     3022.00     3198.02     80.78 o 
   6   9   2      208.72      190.23     16.00 o 
   7   9   2      323.18      344.16     27.85 o 
   8   9   2        3.08        0.40     21.87 o 
  -8  10   2      333.12      292.94     23.27 o 
  -7  10   2       85.65       59.39     15.85 o 
  -6  10   2        6.03       -0.23     10.76 o 
  -5  10   2       14.15       13.17     10.28 o 
  -4  10   2      120.58      100.90     12.31 o 
  -3  10   2      884.37      926.77     19.58 o 
  -2  10   2        9.23       19.89      9.30 o 
  -1  10   2     3975.25     4047.87     86.02 o 
   0  10   2      597.62      582.12     23.90 o 
   1  10   2     2593.56     2623.02     42.00 o 
   2  10   2       10.86        7.60      4.57 o 
   3  10   2     3021.28     3238.25     48.15 o 
   4  10   2      189.50      176.25     13.92 o 
   5  10   2      103.59      117.16     12.73 o 
   6  10   2      189.52      147.11     14.79 o 
   7  10   2     1392.94     1392.44     43.68 o 
  -7  11   2      513.89      543.49     33.24 o 
  -6  11   2        1.07        1.40     12.20 o 
  -5  11   2     1482.44     1516.77     42.72 o 
  -4  11   2      233.70      262.81     18.12 o 
  -3  11   2      656.14      665.64     19.77 o 
  -2  11   2       70.80       68.89      5.92 o 
  -1  11   2      969.81      929.74     32.64 o 
   0  11   2       76.35       71.04     11.42 o 
   1  11   2       10.72       11.33      5.52 o 
   2  11   2      238.26      231.55      9.98 o 
   3  11   2      366.96      376.47     22.60 o 
   4  11   2       20.47        5.27      7.46 o 
   5  11   2      373.00      354.17     17.17 o 
   6  11   2      354.32      319.53     29.35 o 
   7  11   2      107.57      100.13     19.81 o 
  -7  12   2       65.30       89.03     21.89 o 
  -6  12   2      294.48      305.79     61.17 o 
  -5  12   2       65.02       76.02     17.94 o 
  -4  12   2     1014.89     1100.50     28.99 o 
  -3  12   2      582.32      552.07     18.04 o 
  -2  12   2     1310.98     1381.46     89.37 o 
  -1  12   2       36.23       34.03     10.73 o 
   0  12   2      394.18      411.68     24.60 o 
   1  12   2     2134.73     2163.08     56.54 o 
   2  12   2       93.30       77.88     10.29 o 
   3  12   2      135.06      121.72     12.92 o 
   4  12   2      106.16      105.92     13.36 o 
   5  12   2      365.54      341.21     25.62 o 
   6  12   2      407.02      493.34     29.83 o 
  -6  13   2      117.69      141.35     30.42 o 
  -5  13   2       18.06       13.11     13.42 o 
  -4  13   2      606.38      563.17     33.78 o 
  -3  13   2      268.11      298.10     23.75 o 
  -2  13   2      327.32      346.58     25.04 o 
  -1  13   2       16.00       13.23     10.73 o 
   0  13   2     1507.07     1550.85     61.48 o 
   1  13   2      154.83      191.72     18.60 o 
   2  13   2     1046.90     1042.34     37.81 o 
   3  13   2       49.70       43.83     12.45 o 
   4  13   2      725.34      725.41     33.63 o 
   5  13   2       43.00       32.10     12.27 o 
   6  13   2       27.54       32.94     32.64 o 
  -6  14   2      201.34      181.71     49.12 o 
  -5  14   2       15.54       19.00     14.56 o 
  -4  14   2      575.02      696.63     46.59 o 
  -3  14   2       31.84       23.45     13.00 o 
  -2  14   2      783.24      762.43     53.56 o 
  -1  14   2     1756.44     1925.91     59.58 o 
   0  14   2       27.45       33.71     13.17 o 
   1  14   2     1167.81     1235.73     64.65 o 
   2  14   2      329.77      276.94     22.53 o 
   3  14   2      762.30      770.81     34.29 o 
   4  14   2       88.98      106.88     17.95 o 
   5  14   2      234.32      221.15     25.98 o 
  -5  15   2      323.18      353.52     34.86 o 
  -4  15   2        0.34       -2.27     13.81 o 
  -3  15   2      106.81      118.64     19.01 o 
  -2  15   2      277.04      287.35     25.09 o 
  -1  15   2      601.31      649.56     38.98 o 
   0  15   2      365.75      312.40     25.99 o 
   1  15   2      195.19      143.25     19.13 o 
   2  15   2        1.17        7.61     12.10 o 
   3  15   2       56.06       59.24     15.67 o 
   4  15   2      179.67      108.39     31.06 o 
  -4  16   2       34.89       26.31     17.15 o 
  -3  16   2        1.23       10.46     14.79 o 
  -2  16   2       19.44       26.68     15.42 o 
  -1  16   2      263.15      339.60     28.21 o 
   0  16   2       54.53       48.84     15.61 o 
   1  16   2      190.41      165.46     26.62 o 
   2  16   2       37.36       24.54     14.26 o 
   3  16   2      853.81      933.02     64.65 o 
  -2  17   2      144.51      141.68     22.18 o 
  -1  17   2       97.01       91.22     20.03 o 
   0  17   2       61.94       63.29     20.92 o 
   1  17   2       63.69       17.11     23.45 o 
   2  17   2      482.81      486.16     53.24 o 
  -9   0   3      264.37      292.27     27.80 o 
  -7   0   3     1291.31     1249.93     56.10 o 
  -5   0   3     5071.67     5169.23    109.19 o 
  -3   0   3       28.96       32.90      5.47 o 
  -1   0   3    34951.10    30815.33    412.61 o 
   1   0   3    30361.38    27777.44   1051.29 o 
   3   0   3     6677.39     6912.56    138.08 o 
   5   0   3       64.75       42.65     13.31 o 
   7   0   3      795.11      749.02     48.17 o 
   9   0   3       94.07       87.88     21.59 o 
 -10   1   3        0.65       -9.51     23.75 o 
  -9   1   3      725.47      768.69     28.71 o 
  -8   1   3      272.70      277.38     21.23 o 
  -7   1   3      882.01      908.21     25.53 o 
  -6   1   3        1.70       10.78      5.94 o 
  -5   1   3     2679.47     2627.65     39.95 o 
  -4   1   3      780.91      775.79     18.56 o 
  -3   1   3     1909.50     1909.89     23.93 o 
  -2   1   3       12.29       19.89      2.81 o 
  -1   1   3     3478.04     3538.65     32.22 o 
   0   1   3     3440.36     3610.28     30.56 o 
   1   1   3     4080.34     4181.62     48.41 o 
   2   1   3      623.10      736.55     11.91 o 
   3   1   3     1374.60     1587.59     26.26 o 
   4   1   3       21.66        8.05      5.76 o 
   5   1   3     2974.86     3095.73     54.92 o 
   6   1   3      582.88      576.23     22.13 o 
   7   1   3      422.18      418.09     44.76 o 
   8   1   3       29.60       54.09     12.94 o 
   9   1   3      424.83      504.27     34.50 o 
 -10   2   3      402.71      399.74     31.78 o 
  -9   2   3      184.97      176.26     21.90 o 
  -8   2   3      158.56      159.64     13.51 o 
  -7   2   3      155.20      153.05     12.07 o 
  -6   2   3     1621.34     1590.38     29.89 o 
  -5   2   3     2133.41     2264.70     56.63 o 
  -4   2   3     2712.28     2764.49     45.09 o 
  -3   2   3     7219.58     7309.72     71.31 o 
  -2   2   3      547.19      567.56     10.93 o 
  -1   2   3     8134.26     8359.88     72.01 o 
   0   2   3     1719.93     1738.38     20.09 o 
   1   2   3     3912.13     4045.32     39.71 o 
   2   2   3     3741.48     3972.15     41.90 o 
   3   2   3      443.10      418.48     12.03 o 
   4   2   3     3079.66     3187.51     53.63 o 
   5   2   3      200.15      206.94     13.58 o 
   6   2   3     1356.44     1332.87     33.33 o 
   7   2   3       50.82       22.52      9.66 o 
   8   2   3      910.31      963.42     32.74 o 
   9   2   3       19.94       32.90     16.74 o 
 -10   3   3        1.70       -9.51     19.02 o 
  -9   3   3      369.50      391.61     46.74 o 
  -8   3   3       20.30       24.01      9.46 o 
  -7   3   3      106.28      112.04     11.49 o 
  -6   3   3       51.00       31.96      7.23 o 
  -5   3   3      653.57      683.81     24.88 o 
  -4   3   3     7670.20     8276.09    152.08 o 
  -3   3   3     4344.09     5014.94     68.91 o 
  -2   3   3     4359.04     4371.71     52.59 o 
  -1   3   3     1377.82     1495.10     18.76 o 
   0   3   3    27725.74    26990.75    239.40 o 
   1   3   3      475.61      499.86      7.64 o 
   2   3   3     5479.12     5440.85     58.29 o 
   3   3   3       29.70       24.30      5.09 o 
   4   3   3      886.39      826.48     22.23 o 
   5   3   3      441.46      456.66     18.51 o 
   6   3   3      118.57      102.42     11.57 o 
   7   3   3        2.73       -0.97      8.72 o 
   8   3   3       51.55       34.60     12.28 o 
   9   3   3      306.03      295.67     23.73 o 
  -9   4   3      313.45      291.39     31.63 o 
  -8   4   3     1293.56     1406.51     62.30 o 
  -7   4   3      103.17       87.24     12.03 o 
  -6   4   3     1143.32     1105.83     36.74 o 
  -5   4   3       19.27       27.04      8.81 o 
  -4   4   3     1358.08     1259.81     33.85 o 
  -3   4   3        1.37       -0.89      4.72 o 
  -2   4   3      350.41      357.52     10.44 o 
  -1   4   3     2373.86     2438.30     30.92 o 
   0   4   3     5951.96     5972.51     60.66 o 
   1   4   3     5013.94     5163.76     49.65 o 
   2   4   3     1695.24     1580.18     20.84 o 
   3   4   3      426.92      454.27     12.72 o 
   4   4   3     5337.31     5190.90     94.71 o 
   5   4   3     4922.89     5308.93    100.17 o 
   6   4   3     1147.21     1182.73     46.46 o 
   7   4   3      384.03      353.37     25.49 o 
   8   4   3     2074.68     2151.14     62.82 o 
   9   4   3        9.02       16.67     16.53 o 
  -9   5   3     1536.37     1536.10     52.99 o 
  -8   5   3       89.78       86.91     13.25 o 
  -7   5   3      653.28      667.78     25.73 o 
  -6   5   3      455.43      384.13     55.57 o 
  -5   5   3      527.76      413.59     21.67 o 
  -4   5   3      686.59      704.12     19.76 o 
  -3   5   3     5446.05     6142.11     72.18 o 
  -2   5   3     2206.53     2372.78     36.08 o 
  -1   5   3     5041.03     5454.93     67.80 o 
   0   5   3     1779.70     1779.76     21.45 o 
   1   5   3      890.26      868.46     12.73 o 
   2   5   3     4949.33     5024.37     50.46 o 
   3   5   3     4595.91     4692.73     60.87 o 
   4   5   3      186.04      168.00     11.39 o 
   5   5   3     2519.80     2609.62     59.73 o 
   6   5   3        3.79        7.45     10.16 o 
   7   5   3      232.51      225.00     21.53 o 
   8   5   3       16.14        6.57     13.30 o 
   9   5   3      539.67      591.53     67.94 o 
  -9   6   3       95.63      118.84     33.39 o 
  -8   6   3       16.24       15.93     11.17 o 
  -7   6   3      447.90      429.71     27.93 o 
  -6   6   3      489.61      409.90     24.85 o 
  -5   6   3     1080.46     1034.46     23.26 o 
  -4   6   3       40.57       43.62      6.59 o 
  -3   6   3      200.19      302.13     18.59 o 
  -2   6   3      812.65     1018.05     20.26 o 
  -1   6   3     6744.17     6983.51     86.18 o 
   0   6   3      752.78      738.44     12.45 o 
   1   6   3     8015.04     8390.20     84.48 o 
   2   6   3     3868.30     4216.03     46.79 o 
   3   6   3     2867.51     2969.45     42.01 o 
   4   6   3      884.48      904.32     23.60 o 
   5   6   3     1772.37     1676.47     66.32 o 
   6   6   3     1460.46     1512.84     45.59 o 
   7   6   3      229.64      216.84     31.06 o 
   8   6   3        0.42        4.46     14.16 o 
  -9   7   3      295.72      299.74     26.64 o 
  -8   7   3      300.33      259.30     24.52 o 
  -7   7   3     4578.97     4787.06    100.17 o 
  -6   7   3        3.61       12.96     10.44 o 
  -5   7   3      853.86      889.78     21.22 o 
  -4   7   3      625.10      674.00     28.64 o 
  -3   7   3     6967.63     7697.42    100.28 o 
  -2   7   3      124.90       93.64      7.37 o 
  -1   7   3        0.06        3.99      3.10 o 
   0   7   3     3814.92     4004.21     51.18 o 
   1   7   3     2085.41     2203.55     26.44 o 
   2   7   3      129.84      156.44      6.85 o 
   3   7   3     1683.55     1685.92     25.67 o 
   4   7   3      226.50      288.06     14.71 o 
   5   7   3     2800.11     2860.82     53.21 o 
   6   7   3      670.25      685.03     32.28 o 
   7   7   3      418.42      444.66     29.52 o 
   8   7   3       54.23       63.84     18.26 o 
  -9   8   3       29.84       33.31     14.40 o 
  -8   8   3      777.57      756.67     31.39 o 
  -7   8   3       65.04       56.84     15.74 o 
  -6   8   3     1143.31     1200.46     39.55 o 
  -5   8   3        3.07        3.72      5.71 o 
  -4   8   3        4.80       13.25      5.87 o 
  -3   8   3     1223.63     1233.43     25.49 o 
  -2   8   3       99.56       73.54      6.77 o 
  -1   8   3     1345.94     1205.38     18.21 o 
   0   8   3       41.46       33.72      4.29 o 
   1   8   3     2544.60     2604.62     30.62 o 
   2   8   3      148.01      133.68      7.12 o 
   3   8   3     1366.79     1442.19     30.13 o 
   4   8   3      914.65      881.88     24.30 o 
   5   8   3      503.31      463.44     30.10 o 
   6   8   3       85.55       58.45     20.29 o 
   7   8   3       69.06       56.65     16.66 o 
   8   8   3      594.43      650.11     41.78 o 
  -8   9   3        9.01        2.54     11.37 o 
  -7   9   3      204.07      206.59     22.76 o 
  -6   9   3      660.11      696.66     32.28 o 
  -5   9   3      370.39      379.97     23.50 o 
  -4   9   3     1760.47     1896.58     45.33 o 
  -3   9   3       12.61       21.25      6.69 o 
  -2   9   3     2352.42     2538.68     34.29 o 
  -1   9   3      405.00      423.24     13.66 o 
   0   9   3     5964.58     6153.25     87.92 o 
   1   9   3      259.07      255.91     10.19 o 
   2   9   3      446.80      425.23     11.20 o 
   3   9   3       15.88        8.48      5.90 o 
   4   9   3      709.69      706.86     22.07 o 
   5   9   3       12.80       21.70      8.98 o 
   6   9   3        4.71        8.48      9.62 o 
   7   9   3       71.44       83.71     18.34 o 
   8   9   3        1.72        2.58     14.90 o 
  -8  10   3      265.57      267.59     27.65 o 
  -7  10   3       10.48        7.48     13.75 o 
  -6  10   3      420.66      379.05     36.60 o 
  -5  10   3     1746.61     1540.00     43.28 o 
  -4  10   3        9.00        3.94      8.74 o 
  -3  10   3       71.23       67.40      8.53 o 
  -2  10   3       28.36       28.12      4.96 o 
  -1  10   3     2715.17     2849.97     44.99 o 
   0  10   3     1343.69     1331.44     30.11 o 
   1  10   3        5.41        4.57      5.40 o 
   2  10   3      897.47      857.15     17.64 o 
   3  10   3      202.63      217.60     11.89 o 
   4  10   3      585.03      603.50     18.36 o 
   5  10   3       68.93       57.44      9.42 o 
   6  10   3      888.85      894.27     30.17 o 
   7  10   3       28.95       12.37     14.18 o 
  -7  11   3       29.74       12.75     15.04 o 
  -6  11   3       68.23       83.06     15.98 o 
  -5  11   3     2525.76     2404.01     57.56 o 
  -4  11   3      501.29      463.80     24.14 o 
  -3  11   3      111.06      127.72     10.71 o 
  -2  11   3     1492.62     1567.58     28.34 o 
  -1  11   3      977.90     1008.47     21.11 o 
   0  11   3      925.78      948.02     20.90 o 
   1  11   3     1179.17     1164.00     25.08 o 
   2  11   3      288.77      304.64     12.27 o 
   3  11   3      595.67      613.03     19.33 o 
   4  11   3      375.23      361.20     16.16 o 
   5  11   3      122.06      113.63     11.43 o 
   6  11   3        0.19       -9.97      9.97 o 
   7  11   3      760.61      801.26     41.88 o 
  -7  12   3        0.16        3.36     15.73 o 
  -6  12   3       17.06       24.86     15.24 o 
  -5  12   3      716.93      714.36     30.23 o 
  -4  12   3       13.23       17.30      8.91 o 
  -3  12   3     1324.68     1308.35     28.92 o 
  -2  12   3       22.38       20.96      8.08 o 
  -1  12   3     1389.76     1373.09     42.66 o 
   0  12   3     1037.55     1038.64     35.65 o 
   1  12   3      418.11      445.15     18.23 o 
   2  12   3      456.62      455.64     25.42 o 
   3  12   3      395.52      440.65     20.98 o 
   4  12   3      328.19      354.46     27.85 o 
   5  12   3       17.52       10.50      9.50 o 
   6  12   3        0.87        2.89     12.54 o 
  -6  13   3        9.62       25.35     23.45 o 
  -5  13   3      749.48      789.93     54.19 o 
  -4  13   3      312.16      296.09     24.80 o 
  -3  13   3      332.01      277.93     23.08 o 
  -2  13   3       32.51       19.97     15.53 o 
  -1  13   3      360.82      323.65     23.50 o 
   0  13   3      340.20      313.85     30.74 o 
   1  13   3       26.89       16.52     10.92 o 
   2  13   3        0.53       -3.41      9.26 o 
   3  13   3      143.70      174.83     18.05 o 
   4  13   3       83.05       65.96     14.88 o 
   5  13   3      346.49      377.73     58.95 o 
   6  13   3       19.12       25.88     16.80 o 
  -6  14   3       25.16       29.23     16.06 o 
  -5  14   3      159.77      157.10     22.16 o 
  -4  14   3        1.98       14.01     12.97 o 
  -3  14   3      353.27      329.92     26.43 o 
  -2  14   3       66.42       83.58     15.01 o 
  -1  14   3      602.04      652.11     31.78 o 
   0  14   3       62.40       62.46     13.99 o 
   1  14   3      197.03      213.02     53.24 o 
   2  14   3      110.17       76.27     28.21 o 
   3  14   3      371.76      410.23     27.41 o 
   4  14   3      230.76      197.76     32.96 o 
   5  14   3       14.15       10.54     16.57 o 
  -5  15   3       59.67       36.21     38.35 o 
  -4  15   3       21.71       11.68     24.72 o 
  -3  15   3       12.26       21.78     14.32 o 
  -2  15   3      853.16      940.23     40.07 o 
  -1  15   3        0.71       -0.32     12.10 o 
   0  15   3      120.36      139.19     19.19 o 
   1  15   3        0.89        6.78     12.49 o 
   2  15   3      255.59      279.24     32.01 o 
   3  15   3      229.29      209.80     35.50 o 
   4  15   3       53.47       72.39     19.91 o 
  -4  16   3       61.28       58.83     18.60 o 
  -3  16   3       12.19       16.16     15.24 o 
  -2  16   3      379.07      394.35     30.48 o 
  -1  16   3      142.61      122.34     25.04 o 
   0  16   3       59.36       61.84     17.01 o 
   1  16   3        6.79       -9.51     19.65 o 
   2  16   3       58.66       13.94     21.55 o 
   3  16   3      249.20      176.21     34.86 o 
  -2  17   3      885.64      941.55     44.31 o 
  -1  17   3        0.04       19.93     15.84 o 
   0  17   3      112.29      100.78     29.79 o 
   1  17   3      157.98      136.91     32.96 o 
 -10   0   4      304.29      320.73     62.12 o 
  -8   0   4      716.04      674.92     41.83 o 
  -6   0   4     5339.11     5754.46    123.48 o 
  -4   0   4     3042.91     3202.68     75.64 o 
  -2   0   4      555.62      540.66     32.12 o 
   0   0   4    48175.81    44501.50    493.22 o 
   2   0   4     7842.27     8333.25    114.11 o 
   4   0   4     6591.18     6814.31    198.71 o 
   6   0   4     1364.09     1545.77     52.82 o 
   8   0   4      570.18      642.03    103.95 o 
 -10   1   4       38.86        6.97     25.74 o 
  -9   1   4      214.19      243.31     22.95 o 
  -8   1   4      975.09     1004.83     28.54 o 
  -7   1   4      275.38      282.91     15.18 o 
  -6   1   4     3607.16     3648.42     53.71 o 
  -5   1   4      182.14      176.87     10.27 o 
  -4   1   4     6225.29     6488.34    109.15 o 
  -3   1   4      631.37      702.37     12.89 o 
  -2   1   4     1284.95     1203.62     27.52 o 
  -1   1   4     1786.85     1956.68     27.02 o 
   0   1   4      334.94      350.72      6.36 o 
   1   1   4    16148.91    16282.98    149.55 o 
   2   1   4      873.64      830.84     16.89 o 
   3   1   4        7.07       -1.97      4.47 o 
   4   1   4      418.81      566.18     30.83 o 
   5   1   4     3551.56     3730.94     64.31 o 
   6   1   4       28.16       27.72      8.81 o 
   7   1   4      524.55      428.63     22.94 o 
   8   1   4      703.22      707.95     44.10 o 
   9   1   4        1.34       17.27     13.90 o 
 -10   2   4      766.10      888.39     44.43 o 
  -9   2   4      138.32      171.01     20.90 o 
  -8   2   4      206.97      206.62     15.46 o 
  -7   2   4      791.95      725.41     28.11 o 
  -6   2   4      364.83      358.10     26.16 o 
  -5   2   4     2328.31     2342.54     42.08 o 
  -4   2   4        1.29       -2.58      3.19 o 
  -3   2   4     5026.83     5124.86     63.11 o 
  -2   2   4      726.91      773.92     12.10 o 
  -1   2   4     2382.29     2348.97     21.77 o 
   0   2   4      720.34      748.88      8.81 o 
   1   2   4     5648.90     5990.03     62.07 o 
   2   2   4      544.44      657.93     17.91 o 
   3   2   4       70.20       62.29      6.01 o 
   4   2   4     2108.32     2139.76     41.15 o 
   5   2   4       45.22       50.43      9.06 o 
   6   2   4       10.87       15.49      8.14 o 
   7   2   4      431.45      422.55     22.90 o 
   8   2   4      520.77      530.27     34.03 o 
   9   2   4      438.98      509.28     32.57 o 
 -10   3   4        0.11        7.83     16.24 o 
  -9   3   4     1261.53     1271.99     46.69 o 
  -8   3   4     1148.39     1107.72     46.02 o 
  -7   3   4      288.38      294.59     14.14 o 
  -6   3   4      733.58      736.58     21.19 o 
  -5   3   4     1088.14      968.07     26.07 o 
  -4   3   4      158.91      139.22      6.97 o 
  -3   3   4      618.70      576.42     20.86 o 
  -2   3   4     1285.07     1388.37     21.37 o 
  -1   3   4     3976.19     3914.52     36.39 o 
   0   3   4     5818.94     6078.17     58.19 o 
   1   3   4     5021.73     4940.93     48.51 o 
   2   3   4     1031.19     1148.25     20.28 o 
   3   3   4     1453.90     1272.36     26.11 o 
   4   3   4      425.34      447.43     21.25 o 
   5   3   4     3958.96     4020.94     68.88 o 
   6   3   4      150.58      134.72     13.34 o 
   7   3   4     1276.40     1235.00     35.88 o 
   8   3   4      196.39      180.55     18.67 o 
   9   3   4        2.20       37.53     17.37 o 
  -9   4   4      165.93      140.65     21.37 o 
  -8   4   4      471.29      425.26     29.37 o 
  -7   4   4       48.78       24.04     19.26 o 
  -6   4   4      422.71      480.73     27.06 o 
  -5   4   4     3936.59     3873.40    105.02 o 
  -4   4   4     2019.42     2113.30     47.94 o 
  -3   4   4     4943.45     5085.96     78.27 o 
  -2   4   4     5527.82     5728.96     72.06 o 
  -1   4   4    21334.74    21767.15    226.11 o 
   0   4   4      527.03      510.92      8.42 o 
   1   4   4     2967.66     2975.52     30.73 o 
   2   4   4     8541.01     8952.06     98.54 o 
   3   4   4       78.33       86.17      7.43 o 
   4   4   4       46.14       53.83     10.09 o 
   5   4   4        0.39       -7.91      7.91 o 
   6   4   4       69.41       61.88     13.68 o 
   7   4   4      204.70      255.16     23.67 o 
   8   4   4       87.37       72.98     23.73 o 
  -9   5   4      122.42      155.91     21.23 o 
  -8   5   4        1.41        8.51      9.92 o 
  -7   5   4       71.16       64.11     15.11 o 
  -6   5   4      504.89      473.28     25.74 o 
  -5   5   4      330.34      364.49     36.30 o 
  -4   5   4     2657.53     2918.15     61.12 o 
  -3   5   4     1100.80     1188.98     27.92 o 
  -2   5   4     3016.79     3007.35     38.46 o 
  -1   5   4      444.75      483.50     11.70 o 
   0   5   4     3582.29     3598.24     39.30 o 
   1   5   4     1091.35      954.39     12.86 o 
   2   5   4     4933.79     5026.86     53.74 o 
   3   5   4     2791.30     2780.84     45.74 o 
   4   5   4     2028.84     2148.56     49.94 o 
   5   5   4      749.70      751.22     28.89 o 
   6   5   4      156.13      141.36     17.71 o 
   7   5   4      886.33      909.22     42.81 o 
   8   5   4     1072.46     1184.00     47.67 o 
  -9   6   4       95.83       75.12     15.71 o 
  -8   6   4     1021.32      996.11     37.88 o 
  -7   6   4      560.85      504.29     30.31 o 
  -6   6   4       41.93       28.51     10.96 o 
  -5   6   4       40.22       37.35     10.35 o 
  -4   6   4     1794.90     1817.06     44.10 o 
  -3   6   4     2391.46     2654.42     47.79 o 
  -2   6   4     3205.23     3650.91     51.79 o 
  -1   6   4      322.35      304.53     10.67 o 
   0   6   4      246.04      208.33      8.17 o 
   1   6   4      261.23      247.30      8.47 o 
   2   6   4     8126.88     8559.03     86.99 o 
   3   6   4      331.66      336.80     15.60 o 
   4   6   4     1870.17     1805.61     45.14 o 
   5   6   4       74.12       54.34     12.42 o 
   6   6   4     2083.03     2095.64     56.50 o 
   7   6   4        0.82       10.61     17.82 o 
   8   6   4      178.62      199.99     27.86 o 
  -9   7   4      423.91      386.52     26.84 o 
  -8   7   4      592.65      549.66     34.99 o 
  -7   7   4      459.48      421.98     28.36 o 
  -6   7   4      329.66      322.91     23.13 o 
  -5   7   4      272.33      265.07     19.58 o 
  -4   7   4      738.53      725.33     58.17 o 
  -3   7   4        0.63        9.69      6.97 o 
  -2   7   4     1557.16     1407.04     26.57 o 
  -1   7   4     2372.10     2628.73     41.85 o 
   0   7   4     1648.35     1530.03     22.69 o 
   1   7   4      113.04      129.91      5.80 o 
   2   7   4      223.74      201.14      7.33 o 
   3   7   4        0.80       10.20      4.29 o 
   4   7   4      836.29      831.46     23.24 o 
   5   7   4      927.53      993.80     34.92 o 
   6   7   4     2170.62     2371.10     61.25 o 
   7   7   4      492.68      520.43     59.62 o 
   8   7   4      180.09      154.65     22.30 o 
  -9   8   4       30.95       19.89     14.36 o 
  -8   8   4      164.38      141.08     21.30 o 
  -7   8   4      137.63      139.31     23.79 o 
  -6   8   4      528.15      469.14     27.51 o 
  -5   8   4      154.68      157.03     16.40 o 
  -4   8   4       49.91       53.16      6.72 o 
  -3   8   4     1304.34     1246.60     29.43 o 
  -2   8   4      165.92      127.57      8.70 o 
  -1   8   4     1285.81     1331.92     21.50 o 
   0   8   4      370.99      363.31      9.69 o 
   1   8   4       86.86      113.52      6.51 o 
   2   8   4     1576.32     1565.26     21.95 o 
   3   8   4       68.08       60.82      5.87 o 
   4   8   4      120.43      103.11      9.36 o 
   5   8   4      636.85      572.93     28.16 o 
   6   8   4      562.91      591.80     32.68 o 
   7   8   4      102.43      115.92     19.40 o 
   8   8   4       34.02       30.25     18.37 o 
  -8   9   4        1.48        7.16     15.21 o 
  -7   9   4     1340.31     1293.99     45.59 o 
  -6   9   4        0.58       -5.67     10.40 o 
  -5   9   4      226.66      238.86     36.28 o 
  -4   9   4       20.86       20.83      8.90 o 
  -3   9   4        0.73       -1.58      7.34 o 
  -2   9   4      464.86      433.08     12.60 o 
  -1   9   4     2092.83     2137.68     29.14 o 
   0   9   4      127.94      147.49      8.31 o 
   1   9   4      673.12      632.78     13.66 o 
   2   9   4      231.32      213.04      8.86 o 
   3   9   4     1308.84     1245.28     21.90 o 
   4   9   4       95.57       79.01      9.85 o 
   5   9   4      468.36      528.50     19.87 o 
   6   9   4        0.34        7.70     12.05 o 
   7   9   4      209.55      215.78     24.23 o 
  -8  10   4        1.11      -15.46     15.46 o 
  -7  10   4      209.44      217.03     41.32 o 
  -6  10   4      190.95      192.35     19.86 o 
  -5  10   4     2543.13     2673.48     61.95 o 
  -4  10   4       11.49       16.34      9.76 o 
  -3  10   4     1359.77     1399.74     31.19 o 
  -2  10   4      186.91      177.63      8.75 o 
  -1  10   4     1333.05     1365.68     36.87 o 
   0  10   4       81.88       75.44      7.77 o 
   1  10   4      829.58      902.93     18.61 o 
   2  10   4       25.78       34.65      5.22 o 
   3  10   4       73.25       85.87      8.47 o 
   4  10   4        2.91        5.74      6.83 o 
   5  10   4      117.89      104.27     10.83 o 
   6  10   4      101.67       80.14     13.97 o 
   7  10   4      130.24      107.91     19.51 o 
  -7  11   4      909.82      849.38     40.18 o 
  -6  11   4      459.48      415.44     27.88 o 
  -5  11   4        1.70        2.80     10.29 o 
  -4  11   4     1221.67     1351.96     38.17 o 
  -3  11   4       70.50       77.70      9.38 o 
  -2  11   4       12.46        9.52      5.20 o 
  -1  11   4      626.52      627.79     17.96 o 
   0  11   4      108.52       99.00     12.17 o 
   1  11   4     1437.27     1522.69     31.56 o 
   2  11   4      353.85      364.71     14.59 o 
   3  11   4     2442.61     2544.98     41.20 o 
   4  11   4        7.77       10.15      7.23 o 
   5  11   4      386.78      423.34     23.00 o 
   6  11   4        9.11       10.65     10.99 o 
   7  11   4      505.86      497.20     32.43 o 
  -7  12   4      104.56      124.12     24.66 o 
  -6  12   4      140.73      161.68     20.05 o 
  -5  12   4      568.27      575.53     29.61 o 
  -4  12   4        4.68        5.82      8.41 o 
  -3  12   4      140.10      118.75     10.74 o 
  -2  12   4      715.77      682.40     23.49 o 
  -1  12   4       97.35      103.70     10.78 o 
   0  12   4      107.61      102.29     11.60 o 
   1  12   4      955.07      969.23     27.59 o 
   2  12   4     2613.64     2803.43     55.71 o 
   3  12   4       16.83       20.78      7.80 o 
   4  12   4      427.34      427.33     25.74 o 
   5  12   4       49.72       50.65     18.36 o 
   6  12   4      579.71      606.33     33.87 o 
  -6  13   4      615.82      605.96     53.88 o 
  -5  13   4      178.22      178.82     23.14 o 
  -4  13   4     1542.26     1519.26     50.86 o 
  -3  13   4        3.62       24.53     12.08 o 
  -2  13   4      641.91      618.68     30.11 o 
  -1  13   4      571.16      555.49     32.01 o 
   0  13   4     2372.33     2603.60     65.70 o 
   1  13   4       61.91       41.02     11.72 o 
   2  13   4      179.86      163.07     16.87 o 
   3  13   4       48.98        8.92     17.75 o 
   4  13   4       92.31       70.26     17.01 o 
   5  13   4       71.53       58.24     18.36 o 
  -6  14   4       75.39       51.12     19.46 o 
  -5  14   4       29.06       28.60     15.61 o 
  -4  14   4       35.40       16.24     14.32 o 
  -3  14   4     1293.63     1313.93     53.24 o 
  -2  14   4       59.61       37.75     12.97 o 
  -1  14   4      610.04      661.86     31.31 o 
   0  14   4      111.58      101.33     16.16 o 
   1  14   4       61.54       61.13     21.55 o 
   2  14   4       52.36       43.10     20.92 o 
   3  14   4        0.43        6.94     13.17 o 
   4  14   4      483.50      537.69     64.97 o 
   5  14   4      322.97      261.99     88.74 o 
  -5  15   4       50.80       42.48     18.60 o 
  -4  15   4       63.67       66.08     17.46 o 
  -3  15   4       19.03       14.78     13.42 o 
  -2  15   4      195.39      221.88     63.07 o 
  -1  15   4       62.99       57.40     15.42 o 
   0  15   4        2.17        4.93     11.88 o 
   1  15   4       82.39       70.36     23.45 o 
   2  15   4       33.28       32.33     20.92 o 
   3  15   4      678.54      714.48     42.02 o 
   4  15   4       44.85       55.72     20.11 o 
  -4  16   4       71.35       30.98     20.60 o 
  -3  16   4     1499.16     1768.68     59.68 o 
  -2  16   4       84.92      103.88     40.88 o 
  -1  16   4      469.85      494.00     32.94 o 
   0  16   4       51.18       55.78     24.09 o 
   1  16   4      526.76      601.52     55.78 o 
   2  16   4      102.98       88.74     29.16 o 
   3  16   4       17.27       20.42     16.32 o 
  -2  17   4       79.03       70.45     19.34 o 
  -1  17   4       17.31       -8.24     22.18 o 
   0  17   4       44.24       41.20     24.72 o 
   1  17   4      310.32      240.23     40.57 o 
  -9   0   5     1268.27     1299.26     56.41 o 
  -7   0   5     1888.69     1914.40     55.47 o 
  -5   0   5       75.81       18.33     19.33 o 
  -3   0   5     1559.97     1308.31     38.03 o 
  -1   0   5    12327.63    12646.58    185.63 o 
   1   0   5      639.49      698.46     15.08 o 
   3   0   5      105.23      114.78     18.38 o 
   5   0   5     3438.86     3419.32    176.84 o 
   7   0   5      266.46      243.72     26.32 o 
   9   0   5      857.89      990.70     67.82 o 
 -10   1   5       31.93       16.52     26.88 o 
  -9   1   5       38.46       38.15     14.33 o 
  -8   1   5      347.80      358.48     18.42 o 
  -7   1   5        0.36       -0.08      6.33 o 
  -6   1   5     3094.45     3119.49     55.30 o 
  -5   1   5      780.68      859.78     47.21 o 
  -4   1   5      507.44      447.24     16.82 o 
  -3   1   5       11.48       10.19      5.15 o 
  -2   1   5    13393.32    13745.35    127.01 o 
  -1   1   5      586.73      542.24      8.46 o 
   0   1   5     2800.79     3012.38     27.52 o 
   1   1   5      457.74      444.29     12.65 o 
   2   1   5     9144.55     9462.50    129.72 o 
   3   1   5       46.03      122.33      9.74 o 
   4   1   5      761.85      754.48     22.23 o 
   5   1   5     3034.67     3235.18     59.14 o 
   6   1   5       10.87        9.50      8.25 o 
   7   1   5      169.05      161.69     16.06 o 
   8   1   5      423.83      352.81     24.12 o 
 -10   2   5       61.58      100.12     36.13 o 
  -9   2   5      308.98      339.26     41.80 o 
  -8   2   5     1128.34     1078.07     50.38 o 
  -7   2   5     1202.98     1157.02     25.74 o 
  -6   2   5      107.51      120.23     17.42 o 
  -5   2   5      274.93      278.93     11.94 o 
  -4   2   5     2110.51     2159.71     37.12 o 
  -3   2   5     5524.77     5798.46     74.14 o 
  -2   2   5     1508.02     1546.47     18.01 o 
  -1   2   5     1485.92     1479.33     15.52 o 
   0   2   5     5992.86     6271.10     52.86 o 
   1   2   5      654.53      697.77     10.37 o 
   2   2   5     2964.28     3066.54     58.45 o 
   3   2   5     1112.89     1160.23     22.50 o 
   4   2   5     1574.51     1499.38     33.40 o 
   5   2   5     1472.58     1465.46     36.23 o 
   6   2   5      465.35      456.53     31.47 o 
   7   2   5       91.11       65.32     12.60 o 
   8   2   5        8.84       11.65     11.79 o 
 -10   3   5      260.50      352.15     34.54 o 
  -9   3   5      259.61      275.12     25.36 o 
  -8   3   5     1143.86     1173.86     34.97 o 
  -7   3   5      115.59      101.57     10.32 o 
  -6   3   5     2835.19     2923.87     51.56 o 
  -5   3   5      275.29      306.34     11.05 o 
  -4   3   5    13634.09    14471.21    229.97 o 
  -3   3   5      132.34      128.21     11.47 o 
  -2   3   5     4141.81     4526.28     54.42 o 
  -1   3   5      736.36      747.83     11.12 o 
   0   3   5     2361.08     2257.17     25.59 o 
   1   3   5     2057.49     2336.54     29.29 o 
   2   3   5      181.18      134.56      9.27 o 
   3   3   5      945.93     1028.11     46.93 o 
   4   3   5     2160.35     2268.97     52.07 o 
   5   3   5      139.04      146.21     15.56 o 
   6   3   5      282.07      232.12     17.19 o 
   7   3   5      899.98      901.17     31.96 o 
   8   3   5     1385.04     1503.11     52.43 o 
  -9   4   5       91.13       74.50     28.47 o 
  -8   4   5      266.74      242.91     19.30 o 
  -7   4   5      261.32      249.71     22.46 o 
  -6   4   5      138.68      112.52     15.11 o 
  -5   4   5      237.09      297.88     22.42 o 
  -4   4   5      318.84      278.76     17.79 o 
  -3   4   5      111.88      165.64     13.09 o 
  -2   4   5     2930.44     3063.77     36.54 o 
  -1   4   5     1691.11     1900.50     23.75 o 
   0   4   5     8357.79     8447.10     94.33 o 
   1   4   5     3392.50     3856.46     52.35 o 
   2   4   5    12786.16    13346.99    155.82 o 
   3   4   5      645.05      608.52     22.41 o 
   4   4   5     2849.49     2875.68     50.16 o 
   5   4   5       52.19       39.19     11.34 o 
   6   4   5     1981.92     2133.43     91.11 o 
   7   4   5      778.12      752.83     53.59 o 
   8   4   5        9.81       15.81     14.54 o 
  -9   5   5      749.00      779.60     34.85 o 
  -8   5   5      453.02      419.23     31.38 o 
  -7   5   5      272.61      301.59     24.38 o 
  -6   5   5     1508.36     1503.70     48.21 o 
  -5   5   5      165.57      160.42     15.60 o 
  -4   5   5     1142.13     1154.21     33.84 o 
  -3   5   5     1127.66     1203.71     32.63 o 
  -2   5   5     5087.74     5299.18     63.26 o 
  -1   5   5     8971.53     9044.50    141.00 o 
   0   5   5      971.16     1033.60     15.22 o 
   1   5   5     3661.97     3607.92     45.96 o 
   2   5   5        6.74        1.20      3.35 o 
   3   5   5     1090.03     1064.08     21.25 o 
   4   5   5      540.22      519.93     18.16 o 
   5   5   5      247.82      259.39     20.12 o 
   6   5   5      373.36      268.11     37.05 o 
   7   5   5       42.03       44.39     14.72 o 
   8   5   5      198.90      197.12     24.22 o 
  -9   6   5      439.08      481.31     28.48 o 
  -8   6   5       63.72       48.79     19.72 o 
  -7   6   5     1057.66     1014.50     42.95 o 
  -6   6   5       28.32       26.90     11.63 o 
  -5   6   5      953.72      942.32     32.84 o 
  -4   6   5        2.06       -0.14      8.16 o 
  -3   6   5     4408.40     4227.88     78.86 o 
  -2   6   5       53.31       37.14      4.61 o 
  -1   6   5     1547.23     1617.64     24.33 o 
   0   6   5      523.22      482.43     10.03 o 
   1   6   5      653.79      731.20     13.42 o 
   2   6   5      711.46      741.98     13.79 o 
   3   6   5      864.05      837.99     18.55 o 
   4   6   5       72.62       84.16      9.18 o 
   5   6   5      209.25      166.32     17.57 o 
   6   6   5       70.28       65.78     14.92 o 
   7   6   5     1855.98     2036.45     68.00 o 
   8   6   5      223.84      187.80     36.20 o 
  -9   7   5      725.34      728.59     33.90 o 
  -8   7   5       38.75       20.83     15.25 o 
  -7   7   5      764.30      782.14     36.28 o 
  -6   7   5      116.49      108.05     15.94 o 
  -5   7   5        0.53       -1.09      8.65 o 
  -4   7   5     1797.47     1893.87     46.66 o 
  -3   7   5     1829.37     1774.59     31.94 o 
  -2   7   5      495.23      520.67     14.31 o 
  -1   7   5     8131.29     8438.28     86.95 o 
   0   7   5       25.84       18.78      3.61 o 
   1   7   5     3730.85     3679.00     45.12 o 
   2   7   5        0.30       -1.66      3.19 o 
   3   7   5     3475.96     3545.04     45.07 o 
   4   7   5     1512.16     1539.66     38.80 o 
   5   7   5       11.72        6.56      9.99 o 
   6   7   5       88.74       81.20     15.48 o 
   7   7   5       77.15       56.93     16.01 o 
   8   7   5       63.40       69.79     20.46 o 
  -9   8   5        2.02       -6.27     13.05 o 
  -8   8   5      567.06      578.95     37.02 o 
  -7   8   5      437.16      453.08     61.67 o 
  -6   8   5      467.18      406.96     32.26 o 
  -5   8   5      305.93      330.46     22.19 o 
  -4   8   5       10.84       -1.41      8.20 o 
  -3   8   5      163.48      165.12     14.31 o 
  -2   8   5      228.39      213.88     11.21 o 
  -1   8   5        5.34        3.86      3.87 o 
   0   8   5     3091.70     3181.29     37.40 o 
   1   8   5      270.64      271.42     15.31 o 
   2   8   5      459.08      442.92     16.41 o 
   3   8   5      157.38      149.42     13.44 o 
   4   8   5     4197.98     4265.23     72.01 o 
   5   8   5      211.69      181.63     15.51 o 
   6   8   5       15.41        3.62     11.70 o 
   7   8   5      896.75      879.04     53.91 o 
  -8   9   5     1070.83     1232.45     48.50 o 
  -7   9   5       24.34        3.98     13.36 o 
  -6   9   5     1132.67     1141.81     40.01 o 
  -5   9   5       81.84      101.05     14.54 o 
  -4   9   5     1872.23     1964.52     48.45 o 
  -3   9   5      778.08      790.27     23.68 o 
  -2   9   5      343.10      353.27     13.79 o 
  -1   9   5     1186.17     1155.09     21.32 o 
   0   9   5      319.71      313.17     12.05 o 
   1   9   5      461.95      434.28     13.67 o 
   2   9   5        0.60        9.26      4.00 o 
   3   9   5     1908.24     1876.45     28.60 o 
   4   9   5      767.54      816.15     21.26 o 
   5   9   5        4.19        7.56      9.23 o 
   6   9   5      305.41      288.31     20.42 o 
   7   9   5       38.09        4.18     15.02 o 
  -8  10   5       34.02       34.59     17.44 o 
  -7  10   5      409.31      339.52     36.10 o 
  -6  10   5        9.34        1.36     10.90 o 
  -5  10   5      110.46       72.94     14.04 o 
  -4  10   5     1289.52     1280.51     51.28 o 
  -3  10   5       17.51       20.21      7.91 o 
  -2  10   5     1133.34     1145.66     23.67 o 
  -1  10   5        2.99       10.04      4.57 o 
   0  10   5      389.38      394.82     16.09 o 
   1  10   5       13.57       14.81      4.85 o 
   2  10   5     2635.33     2715.47     34.30 o 
   3  10   5        6.70        5.45      5.93 o 
   4  10   5      268.27      289.13     14.37 o 
   5  10   5       24.33       25.55     10.71 o 
   6  10   5      266.39      255.42     20.17 o 
   7  10   5       33.09       35.34     14.20 o 
  -7  11   5      393.96      416.40     30.67 o 
  -6  11   5      749.54      855.97     38.24 o 
  -5  11   5       17.99       23.82     12.26 o 
  -4  11   5      533.50      554.46     26.46 o 
  -3  11   5      466.33      418.61     18.15 o 
  -2  11   5      321.22      366.40     15.49 o 
  -1  11   5       45.17       32.30      7.26 o 
   0  11   5      340.87      354.11     22.63 o 
   1  11   5     2162.75     2385.89     40.67 o 
   2  11   5      364.00      327.80     15.65 o 
   3  11   5        2.91        6.87      6.18 o 
   4  11   5      391.10      308.69     18.93 o 
   5  11   5      282.81      269.07     19.59 o 
   6  11   5      332.88      351.87     23.36 o 
  -7  12   5      527.67      496.74     39.75 o 
  -6  12   5      111.29      133.28     19.70 o 
  -5  12   5      863.91      925.76     35.12 o 
  -4  12   5       74.16       37.69     12.93 o 
  -3  12   5      176.05      170.66     12.81 o 
  -2  12   5      216.77      193.67     16.96 o 
  -1  12   5      219.46      206.08     17.95 o 
   0  12   5       34.63       20.66      9.72 o 
   1  12   5       16.01       14.68      8.23 o 
   2  12   5      258.87      250.83     14.27 o 
   3  12   5       27.23       13.55     10.61 o 
   4  12   5      100.82       75.82     14.21 o 
   5  12   5      464.85      493.67     29.66 o 
   6  12   5       14.81       25.37     14.38 o 
  -6  13   5       17.37       -4.44     21.55 o 
  -5  13   5       11.82       -8.24     17.75 o 
  -4  13   5      303.80      334.62     26.66 o 
  -3  13   5       34.44       39.57     13.42 o 
  -2  13   5        3.46        5.76      9.74 o 
  -1  13   5      818.73      811.98     40.25 o 
   0  13   5      163.01      137.36     26.94 o 
   1  13   5       57.86       52.12     12.17 o 
   2  13   5        0.03        9.31     11.63 o 
   3  13   5     1502.26     1538.70     53.11 o 
   4  13   5       81.95       73.84     17.48 o 
   5  13   5      214.92      213.19     25.95 o 
  -6  14   5       14.62       22.82     23.45 o 
  -5  14   5      583.79      611.66     47.54 o 
  -4  14   5       20.46       22.62     14.71 o 
  -3  14   5      331.34      331.46     26.60 o 
  -2  14   5      272.14      331.46     33.59 o 
  -1  14   5      553.06      473.16     28.02 o 
   0  14   5        4.36        1.98     10.65 o 
   1  14   5      236.45      257.98     34.86 o 
   2  14   5      231.15      241.72     24.85 o 
   3  14   5       12.82        3.91     14.52 o 
   4  14   5      119.07      153.92     35.81 o 
  -5  15   5        1.86       -2.12     15.42 o 
  -4  15   5      362.78      364.73     30.13 o 
  -3  15   5      446.65      411.02     30.32 o 
  -2  15   5      843.54      944.40     39.51 o 
  -1  15   5        0.78       -3.18     12.03 o 
   0  15   5      193.99      174.31     32.33 o 
   1  15   5      474.16      442.42     46.27 o 
   2  15   5       32.00       17.37     15.22 o 
   3  15   5      297.93      275.72     28.23 o 
   4  15   5       85.03       55.78     27.26 o 
  -3  16   5        1.92        6.36     15.06 o 
  -2  16   5     1090.35     1138.09    104.58 o 
  -1  16   5       16.66       67.82     27.26 o 
   0  16   5      265.42      305.51     41.83 o 
   1  16   5        8.88      -15.21     19.65 o 
   2  16   5      904.61     1044.52     47.69 o 
  -1  17   5       83.81       70.36     29.16 o 
   0  17   5      115.12      170.50     34.86 o 
 -10   0   6       71.81       51.34     39.30 o 
  -8   0   6     1371.75     1390.87     52.61 o 
  -6   0   6     1670.95     1529.54     52.84 o 
  -4   0   6     8142.78     8492.83    640.50 o 
  -2   0   6     2954.86     2795.36     49.55 o 
   0   0   6     4281.05     4609.04     57.92 o 
   2   0   6     6393.54     6032.32    167.97 o 
   4   0   6       59.82       63.35     27.89 o 
   6   0   6      507.93      402.94     39.30 o 
   8   0   6       67.60       37.54     19.64 o 
 -10   1   6      413.41      420.55     49.97 o 
  -9   1   6        6.64        3.41     12.17 o 
  -8   1   6     1346.04     1384.14     38.80 o 
  -7   1   6       52.90       49.14      7.56 o 
  -6   1   6     1236.20     1300.83     30.30 o 
  -5   1   6     4024.31     4079.88     69.12 o 
  -4   1   6      973.45      897.52     23.79 o 
  -3   1   6      191.57      212.04     11.40 o 
  -2   1   6        3.73        7.81      3.18 o 
  -1   1   6     5348.57     5485.20     50.56 o 
   0   1   6      111.13      125.73      4.55 o 
   1   1   6     6578.17     7037.20     88.59 o 
   2   1   6        7.91       16.38      4.54 o 
   3   1   6      206.38      177.68     12.41 o 
   4   1   6     6936.00     7030.79    106.22 o 
   5   1   6      152.10      179.40     14.37 o 
   6   1   6     1352.23     1221.09     34.34 o 
   7   1   6      472.83      425.51     24.36 o 
   8   1   6     1442.39     1566.12     64.66 o 
 -10   2   6        2.77       13.54     26.98 o 
  -9   2   6      540.92      484.70     33.96 o 
  -8   2   6      259.33      228.93     20.76 o 
  -7   2   6     1256.62     1284.88     31.38 o 
  -6   2   6      170.18      180.76     23.36 o 
  -5   2   6      713.36      668.45     18.40 o 
  -4   2   6      165.96      130.15     10.52 o 
  -3   2   6       36.20       61.42      8.87 o 
  -2   2   6     1557.80     1569.05     20.37 o 
  -1   2   6        5.99       10.24      2.18 o 
   0   2   6      739.88      711.33      9.52 o 
   1   2   6     1394.72     1411.92     22.21 o 
   2   2   6      150.79      137.96      9.32 o 
   3   2   6     3252.44     3283.22     48.03 o 
   4   2   6     1478.88     1530.95     35.06 o 
   5   2   6     1998.53     2031.40     44.37 o 
   6   2   6       21.96        8.34      9.11 o 
   7   2   6      210.68      261.58     31.90 o 
   8   2   6       70.75       65.97     18.83 o 
  -9   3   6      208.51      196.62     30.06 o 
  -8   3   6      633.72      580.13     26.41 o 
  -7   3   6      298.38      288.22     14.62 o 
  -6   3   6      154.07      159.30      9.64 o 
  -5   3   6     2995.39     2986.66     65.86 o 
  -4   3   6      320.61      352.65     19.58 o 
  -3   3   6      645.77      598.77     29.78 o 
  -2   3   6      446.40      478.07     11.46 o 
  -1   3   6     7075.37     7096.78     64.25 o 
   0   3   6     1960.70     2087.15     25.04 o 
   1   3   6     4100.08     3975.21     60.11 o 
   2   3   6      114.53       96.81      6.15 o 
   3   3   6      590.79      491.40     19.21 o 
   4   3   6       71.92       82.39     14.19 o 
   5   3   6       82.61      106.52     18.82 o 
   6   3   6       13.84       15.61     11.55 o 
   7   3   6      326.94      281.97     25.12 o 
   8   3   6        3.50        2.73     14.20 o 
  -9   4   6     1179.62     1249.42     39.72 o 
  -8   4   6     1691.04     1672.57     54.98 o 
  -7   4   6     1542.52     1518.66     48.66 o 
  -6   4   6       48.92       15.96     11.15 o 
  -5   4   6     2314.76     2477.69     85.46 o 
  -4   4   6     1995.06     1940.26     47.11 o 
  -3   4   6     6660.89     6977.21    119.97 o 
  -2   4   6      602.47      636.74     13.12 o 
  -1   4   6     1704.82     1834.27     21.94 o 
   0   4   6     6087.66     6573.62     74.86 o 
   1   4   6     3876.10     4074.70     56.12 o 
   2   4   6      445.58      475.95     11.70 o 
   3   4   6     1372.41     1393.75     25.34 o 
   4   4   6       39.74       30.68      7.35 o 
   5   4   6      834.72      837.97     32.08 o 
   6   4   6       46.29        9.81     11.53 o 
   7   4   6      551.56      637.53     34.51 o 
   8   4   6       18.03       20.54     15.81 o 
  -9   5   6        0.37       -2.36     11.85 o 
  -8   5   6      316.31      376.68     29.74 o 
  -7   5   6      161.46      170.03     23.87 o 
  -6   5   6     1851.99     1897.86     52.33 o 
  -5   5   6       58.02       64.81     12.36 o 
  -4   5   6     2114.99     2221.48     52.03 o 
  -3   5   6      978.20      869.29     28.06 o 
  -2   5   6      280.92      259.75      8.67 o 
  -1   5   6      556.73      477.56     10.24 o 
   0   5   6        7.21        7.97      4.20 o 
   1   5   6      707.08      654.67     16.30 o 
   2   5   6     1615.50     1537.38     27.35 o 
   3   5   6        5.81        7.13      4.88 o 
   4   5   6      864.52      845.59     23.22 o 
   5   5   6      930.13      898.70     33.74 o 
   6   5   6      623.72      590.76     32.44 o 
   7   5   6      139.74      113.31     18.45 o 
   8   5   6      182.96      195.46     24.88 o 
  -9   6   6       27.65       -0.40     14.91 o 
  -8   6   6        5.84       -2.49     15.38 o 
  -7   6   6     2023.78     2115.15     61.11 o 
  -6   6   6      442.80      511.74     29.37 o 
  -5   6   6       32.99       34.43     10.44 o 
  -4   6   6      328.82      278.53     27.40 o 
  -3   6   6     1067.42     1174.27     33.92 o 
  -2   6   6    15494.49    16140.10    190.36 o 
  -1   6   6       14.89       17.02      4.70 o 
   0   6   6     5290.93     5506.07     63.49 o 
   1   6   6       40.92       32.57      5.87 o 
   2   6   6     1596.89     1581.75     25.74 o 
   3   6   6        5.23        3.37      4.62 o 
   4   6   6     2628.54     2847.40     45.20 o 
   5   6   6      452.72      450.28     33.56 o 
   6   6   6       82.95       61.49     14.68 o 
   7   6   6        1.15      -12.58     12.58 o 
   8   6   6        8.38       -1.59     14.86 o 
  -9   7   6       34.59       30.31     15.68 o 
  -8   7   6      809.47      819.12     40.96 o 
  -7   7   6      870.81      921.43     60.91 o 
  -6   7   6       13.40       13.73     15.49 o 
  -5   7   6       10.14       -1.22      9.02 o 
  -4   7   6      657.53      666.06     26.86 o 
  -3   7   6       86.74       58.42      7.38 o 
  -2   7   6      617.87      727.71     17.13 o 
  -1   7   6      846.82      863.11     17.22 o 
   0   7   6      101.52       75.52      7.07 o 
   1   7   6     1487.09     1662.01     29.46 o 
   2   7   6     1469.54     1444.04     24.55 o 
   3   7   6      507.81      478.77     14.53 o 
   4   7   6     1729.38     1754.41     39.24 o 
   5   7   6      293.25      274.23     29.55 o 
   6   7   6     1027.04     1041.98     63.63 o 
   7   7   6        0.11        3.58     14.07 o 
  -9   8   6      461.29      528.58     68.41 o 
  -8   8   6        4.78       22.15     15.66 o 
  -7   8   6        4.07        2.80     12.47 o 
  -6   8   6       56.75       41.63     12.89 o 
  -5   8   6       59.77       54.94     12.92 o 
  -4   8   6     1721.47     1837.48     47.35 o 
  -3   8   6      227.34      220.96     10.89 o 
  -2   8   6     1727.21     1769.17     30.27 o 
  -1   8   6      715.57      774.43     15.55 o 
   0   8   6     2009.18     2217.64     30.71 o 
   1   8   6      967.49      975.05     25.34 o 
   2   8   6      986.55      886.94     18.36 o 
   3   8   6        5.70        4.50      4.96 o 
   4   8   6        2.48       -2.04      9.88 o 
   5   8   6      618.74      623.38     27.09 o 
   6   8   6      180.63      174.87     16.81 o 
   7   8   6      325.04      384.24     51.81 o 
  -8   9   6       62.34       48.45     17.11 o 
  -7   9   6       24.15       30.76     14.21 o 
  -6   9   6      193.19      200.87     20.56 o 
  -5   9   6     1814.63     1867.02     50.78 o 
  -4   9   6       61.96       66.17     12.55 o 
  -3   9   6      597.96      615.91     17.77 o 
  -2   9   6       61.12       60.01      6.90 o 
  -1   9   6     3639.94     3766.02     47.31 o 
   0   9   6       41.26       35.13      5.30 o 
   1   9   6       68.69       71.75      6.59 o 
   2   9   6      511.74      499.88     13.99 o 
   3   9   6     1310.55     1318.31     26.10 o 
   4   9   6      173.08      165.30     14.48 o 
   5   9   6      193.32      213.13     17.07 o 
   6   9   6      129.48      130.89     16.30 o 
   7   9   6        0.35       -3.44     12.58 o 
  -8  10   6       40.99       47.11     18.98 o 
  -7  10   6      851.98      914.47     47.32 o 
  -6  10   6       12.74       -5.31     11.58 o 
  -5  10   6      880.00      889.57     38.93 o 
  -4  10   6        8.59       14.07      9.82 o 
  -3  10   6      151.29      149.87     12.18 o 
  -2  10   6       14.24       14.11      5.20 o 
  -1  10   6      970.84     1035.19     20.58 o 
   0  10   6      382.52      393.08     13.20 o 
   1  10   6       16.61       15.32      5.03 o 
   2  10   6       95.01       96.23      7.74 o 
   3  10   6      323.41      343.20     13.80 o 
   4  10   6      370.05      361.56     20.05 o 
   5  10   6       55.98       45.00     11.97 o 
   6  10   6        6.95        0.99     10.98 o 
  -7  11   6      185.20      164.52     22.44 o 
  -6  11   6     1491.38     1352.83     45.59 o 
  -5  11   6      234.37      205.11     20.48 o 
  -4  11   6      134.70      113.95     15.46 o 
  -3  11   6     1353.72     1394.05     27.02 o 
  -2  11   6     1051.01     1048.99     22.14 o 
  -1  11   6     1851.49     1798.18     32.07 o 
   0  11   6       22.95       17.05      5.95 o 
   1  11   6      837.10      784.26     18.43 o 
   2  11   6       10.22       12.18      5.92 o 
   3  11   6     1780.47     1793.31     40.02 o 
   4  11   6      737.61      732.40     37.58 o 
   5  11   6       17.74       13.07     10.95 o 
   6  11   6      254.63      266.95     25.08 o 
  -7  12   6       49.06       39.49     19.19 o 
  -6  12   6       83.08       85.40     17.77 o 
  -5  12   6      248.47      180.02     20.62 o 
  -4  12   6      961.02      968.34     34.36 o 
  -3  12   6       58.52       47.10      7.71 o 
  -2  12   6      156.26      158.37     11.60 o 
  -1  12   6     1394.05     1336.57     29.62 o 
   0  12   6     1475.86     1513.47     40.35 o 
   1  12   6      223.27      225.89     13.06 o 
   2  12   6      208.05      212.53     35.06 o 
   3  12   6       52.45       32.34     14.19 o 
   4  12   6      203.58      181.57     18.82 o 
   5  12   6      102.90      101.88     17.60 o 
  -6  13   6     1067.39     1168.81     71.62 o 
  -5  13   6       83.23      103.95     26.62 o 
  -4  13   6       15.46       15.14     13.08 o 
  -3  13   6       93.00       79.82     15.68 o 
  -2  13   6      227.99      261.53     18.32 o 
  -1  13   6       60.52       73.76     10.67 o 
   0  13   6      986.66     1019.06     31.26 o 
   1  13   6      332.49      343.94     26.53 o 
   2  13   6     1159.03     1173.46     59.90 o 
   3  13   6       48.41        1.96     25.67 o 
   4  13   6     1119.46     1066.11     66.24 o 
   5  13   6       50.33       21.43     16.59 o 
  -5  14   6      179.97      150.32     22.18 o 
  -4  14   6       94.41      107.78     18.23 o 
  -3  14   6       79.31      115.40     18.31 o 
  -2  14   6     1005.20     1023.70     39.97 o 
  -1  14   6      402.36      451.01     22.78 o 
   0  14   6       47.16       65.83     22.82 o 
   1  14   6      306.18      312.24     27.24 o 
   2  14   6      430.51      462.35     41.52 o 
   3  14   6     1412.06     1381.27     53.11 o 
   4  14   6       93.08       68.00     21.55 o 
  -5  15   6       20.76       23.45     24.72 o 
  -4  15   6        2.21      -13.62     13.62 o 
  -3  15   6      340.03      377.07     38.66 o 
  -2  15   6       16.53       40.80     24.40 o 
  -1  15   6      417.94      432.82     30.29 o 
   0  15   6      386.95      365.94     28.70 o 
   1  15   6      403.90      423.66     39.62 o 
   2  15   6       56.22       78.27     19.91 o 
   3  15   6      531.95      511.84     77.33 o 
  -3  16   6      511.22      588.84     56.41 o 
  -2  16   6       65.61       92.54     27.89 o 
  -1  16   6        0.65       18.31     22.82 o 
   0  16   6        0.24       -0.95     15.69 o 
   1  16   6      124.28       95.39     21.55 o 
   2  16   6        1.86       32.30     17.01 o 
  -9   0   7     2103.37     2077.75    125.50 o 
  -7   0   7       15.04       21.47     10.78 o 
  -5   0   7      231.44      319.77     63.38 o 
  -3   0   7      314.87      322.07     19.29 o 
  -1   0   7      726.99      747.40     17.02 o 
   1   0   7     1970.12     1929.66     38.35 o 
   3   0   7     6513.98     6624.85    335.30 o 
   5   0   7     3145.89     3042.25     83.85 o 
   7   0   7       89.02       98.07     20.84 o 
 -10   1   7      230.34      247.12     46.59 o 
  -9   1   7     1692.28     1758.29    116.63 o 
  -8   1   7      583.57      583.12     34.58 o 
  -7   1   7      197.28      192.46     24.73 o 
  -6   1   7      293.01      344.26     23.96 o 
  -5   1   7     4453.88     4514.15     75.19 o 
  -4   1   7       13.13        0.38      5.55 o 
  -3   1   7      170.53      133.22      9.64 o 
  -2   1   7      227.31      265.08      8.95 o 
  -1   1   7     3464.91     3612.46     39.49 o 
   0   1   7        1.81       -0.49      2.35 o 
   1   1   7      393.73      379.76     12.88 o 
   2   1   7      152.42      190.47      8.21 o 
   3   1   7      500.79      468.96     24.15 o 
   4   1   7      822.54      836.76     25.73 o 
   5   1   7       96.74       84.10     11.54 o 
   6   1   7       74.03       58.77     11.67 o 
   7   1   7       67.25       36.73     12.22 o 
   8   1   7       52.26       57.41     16.12 o 
 -10   2   7       20.92       12.70     29.42 o 
  -9   2   7      445.83      455.09     30.11 o 
  -8   2   7       58.49       47.24     11.30 o 
  -7   2   7       30.49       30.02      7.86 o 
  -6   2   7     1808.16     1812.11     43.09 o 
  -5   2   7     1046.18     1124.81     48.04 o 
  -4   2   7     2099.54     2025.06     40.10 o 
  -3   2   7     1223.41     1263.34     22.78 o 
  -2   2   7      267.97      350.84      9.20 o 
  -1   2   7     3099.11     3327.62     36.81 o 
   0   2   7     4288.88     4573.02     45.01 o 
   1   2   7     5316.61     5538.36     69.83 o 
   2   2   7       17.14       15.56      4.21 o 
   3   2   7     4175.91     4572.57     72.66 o 
   4   2   7      174.88      194.90     14.58 o 
   5   2   7     1448.77     1546.54     44.27 o 
   6   2   7        3.52       -2.58      8.95 o 
   7   2   7      534.67      578.20     29.64 o 
   8   2   7      257.37      229.25     23.36 o 
  -9   3   7      140.08      129.40     19.55 o 
  -8   3   7      866.74      893.14     42.43 o 
  -7   3   7      220.54      241.75     23.00 o 
  -6   3   7     1139.01     1207.72     40.27 o 
  -5   3   7        4.59        2.13      8.76 o 
  -4   3   7      127.78      118.45     18.51 o 
  -3   3   7     1876.88     1962.93     35.04 o 
  -2   3   7      204.05      206.18      7.95 o 
  -1   3   7        7.59       12.63      2.85 o 
   0   3   7     3211.65     3274.63     35.71 o 
   1   3   7        1.95        3.89      3.29 o 
   2   3   7     2013.84     1860.95     25.71 o 
   3   3   7     1080.73     1190.98     24.60 o 
   4   3   7      884.11      902.24     31.90 o 
   5   3   7      692.09      713.69     32.68 o 
   6   3   7     1899.82     1983.76     56.34 o 
   7   3   7        7.63       14.44     13.29 o 
   8   3   7       30.36       12.22     17.15 o 
  -9   4   7       33.74       17.93     13.01 o 
  -8   4   7     1055.29     1010.12     44.72 o 
  -7   4   7      241.94      263.48     45.61 o 
  -6   4   7      655.48      651.12     30.91 o 
  -5   4   7      198.82      224.91     18.52 o 
  -4   4   7     3674.66     3854.37     83.53 o 
  -3   4   7     1585.52     1599.13     42.74 o 
  -2   4   7     3952.65     3818.15     48.80 o 
  -1   4   7      415.17      408.79     10.10 o 
   0   4   7     1404.79     1399.24     29.83 o 
   1   4   7     6909.28     7169.33    102.06 o 
   2   4   7      269.45      263.96     10.58 o 
   3   4   7      449.51      499.38     14.60 o 
   4   4   7       17.87       15.37      7.04 o 
   5   4   7     1184.05     1095.46     50.87 o 
   6   4   7     1096.66     1186.39     43.19 o 
   7   4   7        0.43        2.12     14.88 o 
   8   4   7      462.59      471.26     35.44 o 
  -9   5   7      100.26       78.12     15.21 o 
  -8   5   7      301.89      266.73     25.95 o 
  -7   5   7     1633.09     1535.15     49.68 o 
  -6   5   7     1138.92     1155.21     40.00 o 
  -5   5   7      677.63      646.60     29.36 o 
  -4   5   7        5.62       -0.73      7.53 o 
  -3   5   7    13053.83    13490.47    216.48 o 
  -2   5   7      305.94      362.71     16.85 o 
  -1   5   7     1022.82      969.68     24.13 o 
   0   5   7     2761.22     2698.77     45.37 o 
   1   5   7      340.46      304.16     13.49 o 
   2   5   7      396.49      356.67     20.64 o 
   3   5   7      640.18      621.01     22.93 o 
   4   5   7      594.96      569.28     22.13 o 
   5   5   7      246.32      247.46     20.99 o 
   6   5   7       41.86       52.52     14.15 o 
   7   5   7      694.67      716.55     38.15 o 
   8   5   7       13.24        6.84     16.35 o 
  -9   6   7      918.24      830.04     44.50 o 
  -8   6   7      250.09      191.57     24.45 o 
  -7   6   7      194.81      213.63     22.12 o 
  -6   6   7       92.13       81.59     15.65 o 
  -5   6   7      225.34      221.05     31.86 o 
  -4   6   7     1567.92     1605.01     43.42 o 
  -3   6   7     1171.72     1189.22     35.03 o 
  -2   6   7       40.67       39.65      5.56 o 
  -1   6   7     2883.88     2982.74     57.50 o 
   0   6   7     2028.53     2096.48     38.05 o 
   1   6   7     6070.39     6473.52     94.59 o 
   2   6   7     1802.64     1925.88     38.11 o 
   3   6   7     1093.17     1037.84     29.25 o 
   4   6   7        1.62        4.83      8.14 o 
   5   6   7     2950.57     3027.39     88.61 o 
   6   6   7      534.91      502.92     31.01 o 
   7   6   7      214.93      194.75     24.20 o 
  -9   7   7       12.63       13.47     17.28 o 
  -8   7   7       22.12        7.17     14.88 o 
  -7   7   7     1519.57     1495.20     58.40 o 
  -6   7   7     1211.66     1205.98     43.42 o 
  -5   7   7     2638.79     2653.00     82.09 o 
  -4   7   7      176.39      185.65     28.10 o 
  -3   7   7     9495.48     9815.25    136.13 o 
  -2   7   7       18.87       17.47      5.00 o 
  -1   7   7     2561.11     2726.27     36.50 o 
   0   7   7       61.93       56.98      4.72 o 
   1   7   7     1051.66     1074.21     25.75 o 
   2   7   7        0.65        4.61      6.19 o 
   3   7   7        4.01       -1.13      4.02 o 
   4   7   7      172.53      157.87     15.37 o 
   5   7   7      414.25      374.27     31.01 o 
   6   7   7      100.83      100.27     14.76 o 
   7   7   7      172.03      162.61     22.51 o 
  -8   8   7      130.18      132.00     21.39 o 
  -7   8   7      178.27      153.10     20.70 o 
  -6   8   7      263.00      235.50     22.06 o 
  -5   8   7      138.12      137.69     30.81 o 
  -4   8   7      558.44      610.67     27.39 o 
  -3   8   7     1396.17     1418.31     29.29 o 
  -2   8   7     1428.01     1513.03     35.86 o 
  -1   8   7        8.97        3.21      4.87 o 
   0   8   7      708.02      716.04     14.65 o 
   1   8   7      377.93      348.20     17.11 o 
   2   8   7     2389.40     2522.90     47.17 o 
   3   8   7     2009.93     1901.69     40.67 o 
   4   8   7        2.09        9.51      8.63 o 
   5   8   7      154.75      131.87     14.82 o 
   6   8   7      307.87      258.09     20.28 o 
   7   8   7      741.05      723.75     34.50 o 
  -8   9   7       88.13      113.80     22.63 o 
  -7   9   7       64.74       73.89     17.49 o 
  -6   9   7      609.70      687.78     41.22 o 
  -5   9   7      216.54      189.16     19.39 o 
  -4   9   7      352.46      371.36     27.66 o 
  -3   9   7     1036.06     1054.92     24.79 o 
  -2   9   7       28.18       25.30      6.14 o 
  -1   9   7        0.98        3.55      4.68 o 
   0   9   7      170.81      158.61      8.08 o 
   1   9   7     1288.89     1228.41     22.15 o 
   2   9   7     3194.69     3364.85     58.76 o 
   3   9   7      243.54      244.90     18.55 o 
   4   9   7      556.13      578.45     59.56 o 
   5   9   7        1.67        3.09      9.66 o 
   6   9   7      626.20      605.85     34.95 o 
  -8  10   7       30.74        0.65     16.19 o 
  -7  10   7      102.76       89.56     18.60 o 
  -6  10   7      553.77      619.98     69.79 o 
  -5  10   7      171.95      176.41     19.65 o 
  -4  10   7      152.67      175.78     28.04 o 
  -3  10   7      124.94      110.90      9.67 o 
  -2  10   7      294.58      291.00     11.57 o 
  -1  10   7      637.18      641.89     15.43 o 
   0  10   7     1558.58     1560.06     25.24 o 
   1  10   7       28.60       25.88      5.45 o 
   2  10   7       17.99       23.84      8.18 o 
   3  10   7     1017.77     1036.66     29.44 o 
   4  10   7        8.40        7.91      9.35 o 
   5  10   7      331.33      273.24     21.76 o 
   6  10   7      342.60      327.86     23.61 o 
  -7  11   7      102.89      101.26     20.61 o 
  -6  11   7       87.25       67.13     16.82 o 
  -5  11   7     1568.54     1633.55     49.13 o 
  -4  11   7        3.27       -9.77      9.77 o 
  -3  11   7      200.17      181.38     12.90 o 
  -2  11   7      198.89      201.78     11.81 o 
  -1  11   7      382.79      417.06     15.64 o 
   0  11   7      384.20      393.97     14.02 o 
   1  11   7      262.61      248.70     15.11 o 
   2  11   7      497.44      509.79     20.94 o 
   3  11   7      470.97      504.55     23.59 o 
   4  11   7      137.18      148.18     14.90 o 
   5  11   7       85.07       74.74     13.63 o 
   6  11   7      184.08      178.42     21.97 o 
  -7  12   7      482.01      602.15     58.31 o 
  -6  12   7       86.64       51.53     16.98 o 
  -5  12   7        7.22       26.12     14.04 o 
  -4  12   7      236.97      221.19     20.32 o 
  -3  12   7       14.18       17.03     10.18 o 
  -2  12   7     1184.26     1153.55     27.88 o 
  -1  12   7        6.03       14.78      7.47 o 
   0  12   7      198.36      197.30     15.37 o 
   1  12   7      886.98      957.20     32.26 o 
   2  12   7       54.21       25.53     11.99 o 
   3  12   7      745.53      753.58     30.75 o 
   4  12   7      295.30      306.42     24.13 o 
   5  12   7      218.10      210.74     22.36 o 
  -6  13   7       77.20       22.82     22.82 o 
  -5  13   7      353.62      358.12     43.10 o 
  -4  13   7       20.57       21.78     13.81 o 
  -3  13   7      524.15      562.03     31.68 o 
  -2  13   7       15.63        3.49      8.38 o 
  -1  13   7     1295.82     1337.69     49.24 o 
   0  13   7        0.32       -1.85     15.85 o 
   1  13   7       41.05       30.94     11.86 o 
   2  13   7       71.04       83.31     23.67 o 
   3  13   7      829.67      739.30     32.82 o 
   4  13   7       23.82       12.43     17.43 o 
  -5  14   7       69.25       91.58     19.91 o 
  -4  14   7       87.18       83.96     33.28 o 
  -3  14   7       10.14       19.63     13.40 o 
  -2  14   7       20.20       46.79     14.01 o 
  -1  14   7      742.43      793.28    114.73 o 
   0  14   7       56.83       63.11     15.87 o 
   1  14   7      396.78      426.14     59.58 o 
   2  14   7        3.12        7.05     14.11 o 
   3  14   7      641.00      587.39     47.54 o 
   4  14   7        0.24      -11.11     24.40 o 
  -4  15   7       73.69       82.20     30.11 o 
  -3  15   7        1.21       12.04     23.45 o 
  -2  15   7      506.20      587.58     55.78 o 
  -1  15   7       15.49       11.42     13.55 o 
   0  15   7      494.83      475.46     32.94 o 
   1  15   7      118.30      117.49     28.52 o 
   2  15   7      282.29      291.31     29.58 o 
   3  15   7        2.35        6.66     16.14 o 
  -3  16   7       30.10       25.35     27.26 o 
  -2  16   7      435.97      364.46     46.27 o 
  -1  16   7        0.24       11.41     25.99 o 
   0  16   7       55.40       25.06     15.99 o 
   1  16   7        5.41       24.53     16.35 o 
 -10   0   8      311.80      219.94     57.05 o 
  -8   0   8      330.55      417.15     31.69 o 
  -6   0   8     3705.64     3752.18     97.29 o 
  -4   0   8     5731.78     6269.16    135.02 o 
  -2   0   8      632.88      816.92     22.22 o 
   0   0   8     2488.90     2654.67     47.38 o 
   2   0   8      442.69      423.69     17.82 o 
   4   0   8     2865.60     2819.60    167.97 o 
   6   0   8      121.99       94.32     20.04 o 
   8   0   8     1409.28     1469.02    262.41 o 
  -9   1   8      177.18      163.53     33.39 o 
  -8   1   8       12.04       12.99      9.45 o 
  -7   1   8      582.61      597.85     34.12 o 
  -6   1   8        1.40       -3.70      7.76 o 
  -5   1   8      616.45      550.32     31.11 o 
  -4   1   8     1006.62     1017.49     26.36 o 
  -3   1   8      532.13      531.47     43.40 o 
  -2   1   8       14.90        6.59      3.58 o 
  -1   1   8      407.11      421.33     10.99 o 
   0   1   8     3828.27     3964.94     60.74 o 
   1   1   8      825.36      900.18     21.06 o 
   2   1   8     7858.35     8088.36    127.67 o 
   3   1   8     6250.76     6418.33     76.77 o 
   4   1   8     3818.08     3812.05    108.50 o 
   5   1   8      728.41      716.11     30.26 o 
   6   1   8      424.40      395.70     23.76 o 
   7   1   8      317.91      320.39     35.86 o 
   8   1   8       42.94       31.83     14.27 o 
  -9   2   8     1150.17     1171.88     44.47 o 
  -8   2   8      404.46      408.68     30.98 o 
  -7   2   8       80.08       78.51      8.97 o 
  -6   2   8      342.71      375.12     17.93 o 
  -5   2   8     1540.21     1561.74     36.71 o 
  -4   2   8     2373.20     2371.77     45.57 o 
  -3   2   8       14.16       28.59      5.10 o 
  -2   2   8      171.76      176.90      7.59 o 
  -1   2   8     6807.43     7278.11     80.50 o 
   0   2   8        0.10        0.60      2.80 o 
   1   2   8     4895.53     5062.01     65.74 o 
   2   2   8      555.68      564.86     20.29 o 
   3   2   8     1859.16     1833.10     38.03 o 
   4   2   8      404.64      418.02     32.20 o 
   5   2   8      392.20      404.24     22.40 o 
   6   2   8       22.58       14.94     10.50 o 
   7   2   8       34.66       18.80     15.14 o 
   8   2   8      556.13      662.25     50.08 o 
  -9   3   8     1620.11     1731.73     67.50 o 
  -8   3   8      138.33      109.70     28.82 o 
  -7   3   8     1693.35     1697.58     52.51 o 
  -6   3   8      734.68      708.86     33.18 o 
  -5   3   8     2188.43     2114.69     76.90 o 
  -4   3   8      981.04      995.86     22.26 o 
  -3   3   8     2417.92     2411.90     37.03 o 
  -2   3   8      145.71      156.30     10.44 o 
  -1   3   8     1527.09     1565.11     20.68 o 
   0   3   8      774.11      869.25     14.05 o 
   1   3   8        0.63        6.17      3.12 o 
   2   3   8      501.52      523.34     11.34 o 
   3   3   8      338.23      350.79     13.17 o 
   4   3   8      485.98      419.42     31.42 o 
   5   3   8     1511.14     1508.79     46.69 o 
   6   3   8       45.56       42.78     13.68 o 
   7   3   8     1029.33     1072.65     45.98 o 
  -9   4   8      473.79      515.58     28.75 o 
  -8   4   8       96.52       99.85     19.34 o 
  -7   4   8       67.98       71.41     16.42 o 
  -6   4   8      343.16      340.43     37.34 o 
  -5   4   8       96.76       82.88     13.73 o 
  -4   4   8     3154.46     3455.51     81.07 o 
  -3   4   8     2200.22     2174.69     39.07 o 
  -2   4   8      308.98      369.19     12.20 o 
  -1   4   8    13664.52    14577.09    154.54 o 
   0   4   8     1465.99     1612.48     32.14 o 
   1   4   8      897.58      845.55     22.17 o 
   2   4   8       30.25       28.31      4.71 o 
   3   4   8      373.27      358.57     13.26 o 
   4   4   8        1.02       -1.73      5.57 o 
   5   4   8      712.23      754.79     40.22 o 
   6   4   8       10.89       15.37     12.44 o 
   7   4   8        2.48      -12.27     12.27 o 
  -9   5   8       46.26       15.95     17.80 o 
  -8   5   8        3.65        4.78     13.63 o 
  -7   5   8      510.07      512.73     32.14 o 
  -6   5   8       19.56       24.31     12.75 o 
  -5   5   8       72.77       98.58     14.43 o 
  -4   5   8     1745.93     1826.83     57.05 o 
  -3   5   8      636.34      612.08     52.94 o 
  -2   5   8     2855.16     2946.70     42.69 o 
  -1   5   8      161.46      188.24      7.55 o 
   0   5   8     1000.71      939.33     23.34 o 
   1   5   8      287.67      244.28     13.91 o 
   2   5   8      625.45      592.13     29.28 o 
   3   5   8       15.85        4.99      4.70 o 
   4   5   8       97.18       71.11     10.73 o 
   5   5   8       19.90       15.90      9.62 o 
   6   5   8      393.94      380.17     34.03 o 
   7   5   8      887.05      877.49     42.81 o 
  -9   6   8      223.63      195.02     26.11 o 
  -8   6   8      888.64      968.01     44.81 o 
  -7   6   8      286.09      284.91     24.90 o 
  -6   6   8       17.71       35.75     17.42 o 
  -5   6   8       33.32       24.52     10.98 o 
  -4   6   8     5134.01     5330.69    139.53 o 
  -3   6   8      411.42      366.29     22.18 o 
  -2   6   8      189.22      177.27      9.02 o 
  -1   6   8        1.00        0.98      4.15 o 
   0   6   8      498.84      576.88     23.67 o 
   1   6   8      365.49      413.93     16.58 o 
   2   6   8       28.13       27.96      9.53 o 
   3   6   8      604.48      614.59     21.69 o 
   4   6   8      766.41      732.27     40.71 o 
   5   6   8      196.15      163.99     15.48 o 
   6   6   8     1138.20     1197.70     36.86 o 
   7   6   8       18.54        4.61     12.89 o 
  -9   7   8       33.12       34.64     21.91 o 
  -8   7   8       26.46       17.62     16.22 o 
  -7   7   8      249.63      218.05     23.61 o 
  -6   7   8      634.85      714.53     34.27 o 
  -5   7   8      927.93      977.53     36.54 o 
  -4   7   8      724.09      809.11     31.52 o 
  -3   7   8     3049.09     3220.69     70.51 o 
  -2   7   8     3374.85     3460.33     64.64 o 
  -1   7   8      659.67      751.84     20.91 o 
   0   7   8     1208.07     1138.00     26.98 o 
   1   7   8      283.39      278.87     24.06 o 
   2   7   8     1848.75     1781.44     54.25 o 
   3   7   8       24.16       25.52      8.41 o 
   4   7   8      152.35      167.45     14.84 o 
   5   7   8      340.41      263.90     18.80 o 
   6   7   8      120.05       88.09     14.14 o 
   7   7   8       74.85       67.16     15.57 o 
  -8   8   8      319.59      266.98     28.14 o 
  -7   8   8       95.89       89.28     18.04 o 
  -6   8   8     1970.02     1920.84     55.56 o 
  -5   8   8       12.27        8.53     11.44 o 
  -4   8   8      702.80      745.84     31.27 o 
  -3   8   8      958.16      954.08     30.69 o 
  -2   8   8     1234.50     1302.63     25.02 o 
  -1   8   8     1431.10     1430.14     23.76 o 
   0   8   8      984.23      978.81     25.14 o 
   1   8   8      660.19      685.23     21.67 o 
   2   8   8      485.45      444.28     22.87 o 
   3   8   8      409.23      437.15     21.07 o 
   4   8   8      134.27      151.35     14.35 o 
   5   8   8      896.75      890.30     30.57 o 
   6   8   8      154.49      111.40     15.84 o 
  -8   9   8       62.62       48.85     18.73 o 
  -7   9   8     1751.73     1740.32     56.06 o 
  -6   9   8       72.79       72.22     19.56 o 
  -5   9   8      595.55      652.76     35.88 o 
  -4   9   8     1056.88     1108.01     43.76 o 
  -3   9   8     1813.28     1928.88     38.06 o 
  -2   9   8     1103.60     1124.49     32.92 o 
  -1   9   8      342.99      308.70     10.26 o 
   0   9   8       14.76       13.83      6.96 o 
   1   9   8      325.90      293.79     17.84 o 
   2   9   8     1560.71     1450.84     35.95 o 
   3   9   8      542.88      578.98     28.15 o 
   4   9   8       51.07       46.15     11.89 o 
   5   9   8      180.45      158.10     16.83 o 
   6   9   8       21.45       32.96     13.21 o 
  -8  10   8        6.00       -4.41     16.31 o 
  -7  10   8      167.41      121.40     20.95 o 
  -6  10   8        9.35       14.25     13.82 o 
  -5  10   8       64.49       58.74     15.42 o 
  -4  10   8      127.84      116.92     16.40 o 
  -3  10   8      184.18      178.19     12.15 o 
  -2  10   8      142.39      131.45      9.52 o 
  -1  10   8       23.37       17.44      5.89 o 
   0  10   8       88.13       63.86      7.81 o 
   1  10   8     2066.76     2070.79     42.21 o 
   2  10   8        9.54        6.81      8.03 o 
   3  10   8      554.49      606.92     24.25 o 
   4  10   8      102.79       87.76     15.00 o 
   5  10   8      560.96      484.07     34.31 o 
   6  10   8       74.36       75.17     15.87 o 
  -7  11   8      306.50      298.01     27.99 o 
  -6  11   8       12.33       23.13     15.67 o 
  -5  11   8      447.27      466.08     29.79 o 
  -4  11   8      104.42      129.48     17.43 o 
  -3  11   8      368.37      378.43     17.40 o 
  -2  11   8       73.74       71.44      8.14 o 
  -1  11   8      120.43      117.03     11.77 o 
   0  11   8      823.91      911.31     44.86 o 
   1  11   8       26.06        1.19      8.23 o 
   2  11   8      495.73      509.83     30.68 o 
   3  11   8      245.96      289.09     30.74 o 
   4  11   8      577.24      536.95     26.40 o 
   5  11   8     1026.25     1010.14     39.92 o 
  -7  12   8       14.73       17.11     24.09 o 
  -6  12   8      606.65      736.67     47.73 o 
  -5  12   8       84.11       48.70     15.41 o 
  -4  12   8      201.83      220.26     20.72 o 
  -3  12   8      122.20       91.55     17.54 o 
  -2  12   8      106.16       91.37     10.25 o 
  -1  12   8        7.68        2.40      7.16 o 
   0  12   8        2.88        2.52      8.98 o 
   1  12   8      201.72      168.32     19.49 o 
   2  12   8      348.81      407.34     25.11 o 
   3  12   8       70.89       72.59     14.98 o 
   4  12   8      153.66      146.44     18.60 o 
   5  12   8       43.37       38.86     16.57 o 
  -6  13   8       44.65       31.69     27.26 o 
  -5  13   8       93.67      132.47     31.69 o 
  -4  13   8      141.56      118.35     18.70 o 
  -3  13   8       38.58       43.88     13.70 o 
  -2  13   8     2359.49     2520.02     52.14 o 
  -1  13   8       55.41       57.18     13.69 o 
   0  13   8     1005.12     1000.92     33.93 o 
   1  13   8       19.23       17.21     11.51 o 
   2  13   8     2003.39     2078.39     54.19 o 
   3  13   8       97.52      103.35     34.37 o 
   4  13   8      314.03      298.99     56.73 o 
  -5  14   8       37.48       60.97     17.95 o 
  -4  14   8      139.76      154.10     24.40 o 
  -3  14   8      652.68      564.76     55.14 o 
  -2  14   8      483.03      510.88     51.34 o 
  -1  14   8      419.00      477.63     51.34 o 
   0  14   8       55.48       52.73     15.87 o 
   1  14   8      436.63      409.49     31.09 o 
   2  14   8       38.65       25.29     15.91 o 
   3  14   8      159.70      134.40     22.41 o 
  -4  15   8        6.02       25.35     25.35 o 
  -3  15   8      292.58      198.39     37.40 o 
  -2  15   8      107.74      109.02     29.16 o 
  -1  15   8       15.86       27.47     27.89 o 
   0  15   8      253.51      278.73     28.84 o 
   1  15   8      171.60      171.26     40.25 o 
   2  15   8       34.44       38.35     17.93 o 
  -2  16   8       14.83       -2.54     24.09 o 
  -1  16   8      247.63      325.80     48.17 o 
   0  16   8       32.75       26.48     17.22 o 
  -9   0   9       15.97      -12.04     28.52 o 
  -7   0   9      103.65       69.85     19.33 o 
  -5   0   9     1948.60     1903.16     59.14 o 
  -3   0   9      785.47     1072.52     37.05 o 
  -1   0   9    21085.40    22034.64    323.22 o 
   1   0   9     4868.39     4967.45    104.93 o 
   3   0   9     3289.66     3235.59     63.77 o 
   5   0   9       57.72       43.26     16.13 o 
   7   0   9       10.17       26.30     19.64 o 
  -9   1   9      231.78      335.72     43.81 o 
  -8   1   9       91.70       74.20     17.14 o 
  -7   1   9     1445.93     1544.96     50.46 o 
  -6   1   9     1009.55     1020.46     43.47 o 
  -5   1   9      671.28      584.37     22.39 o 
  -4   1   9       61.19       42.62      8.09 o 
  -3   1   9      369.44      383.99     18.48 o 
  -2   1   9      566.62      516.07     12.85 o 
  -1   1   9      243.65      237.69     12.81 o 
   0   1   9       36.10       22.86      5.06 o 
   1   1   9     1754.09     1747.04     32.25 o 
   2   1   9     1019.38     1093.44     28.08 o 
   3   1   9     1181.97     1124.31     22.13 o 
   4   1   9        0.29        1.49      6.20 o 
   5   1   9      351.43      323.26     20.82 o 
   6   1   9        0.24        0.10     10.03 o 
   7   1   9      485.08      502.55     29.64 o 
  -9   2   9        5.03      -12.09     22.37 o 
  -8   2   9     1111.99     1190.35     51.24 o 
  -7   2   9       33.90       29.95     12.51 o 
  -6   2   9       39.11       23.43     11.13 o 
  -5   2   9      365.43      344.71     20.40 o 
  -4   2   9      765.50      794.89     28.46 o 
  -3   2   9     1538.84     1579.85     43.26 o 
  -2   2   9      373.97      431.45     11.44 o 
  -1   2   9     3934.46     4055.94     53.97 o 
   0   2   9       10.19       10.69      3.38 o 
   1   2   9     1435.70     1454.26     42.95 o 
   2   2   9     1729.21     1746.26     29.84 o 
   3   2   9      723.35      731.37     18.70 o 
   4   2   9      585.74      589.75     31.37 o 
   5   2   9        0.81       -7.13      9.64 o 
   6   2   9      497.99      532.03     33.86 o 
   7   2   9      107.00       58.25     17.74 o 
  -9   3   9       45.56       42.40     13.53 o 
  -8   3   9       14.22        8.03     14.41 o 
  -7   3   9      125.62      109.61     17.73 o 
  -6   3   9     1173.24     1166.42     64.12 o 
  -5   3   9        6.21        1.95      4.01 o 
  -4   3   9     1975.22     2031.70     33.98 o 
  -3   3   9      664.90      714.93     17.38 o 
  -2   3   9     5485.09     5564.69     64.83 o 
  -1   3   9       38.29       36.25      4.36 o 
   0   3   9      343.01      278.72      7.89 o 
   1   3   9     1411.71     1605.26     26.71 o 
   2   3   9      775.50      791.64     17.59 o 
   3   3   9        8.79       16.81      6.94 o 
   4   3   9       33.24       32.54      9.51 o 
   5   3   9      120.77      148.60     16.38 o 
   6   3   9        4.36       14.65     12.45 o 
   7   3   9      225.95      245.60     26.91 o 
  -9   4   9       16.01       -0.62     17.33 o 
  -8   4   9      414.08      392.35     56.32 o 
  -7   4   9      161.89      148.26     20.00 o 
  -6   4   9      185.64      191.28     19.79 o 
  -5   4   9      667.41      690.85     31.57 o 
  -4   4   9      269.11      251.97     16.47 o 
  -3   4   9      790.79      821.83     22.23 o 
  -2   4   9     1651.59     1804.27     29.80 o 
  -1   4   9     1626.18     1738.73     28.62 o 
   0   4   9     1802.16     1800.39     35.91 o 
   1   4   9       52.02       38.15      7.49 o 
   2   4   9     1815.12     1889.47     39.05 o 
   3   4   9      154.88      150.30      9.03 o 
   4   4   9     3364.76     3596.54     65.89 o 
   5   4   9       42.87       17.22      9.52 o 
   6   4   9     1843.28     1951.82     48.32 o 
   7   4   9       21.58       13.26     18.09 o 
  -9   5   9      417.89      466.76     36.88 o 
  -8   5   9        0.25       -6.33     15.39 o 
  -7   5   9     1303.81     1325.10     47.74 o 
  -6   5   9      496.70      475.32     37.96 o 
  -5   5   9       89.62       71.62     13.79 o 
  -4   5   9      126.73      148.41     16.53 o 
  -3   5   9     2057.47     2145.44     52.94 o 
  -2   5   9     5789.79     6372.23    116.93 o 
  -1   5   9     1181.13     1200.81     22.13 o 
   0   5   9      548.55      544.60     18.38 o 
   1   5   9      378.06      336.20     16.45 o 
   2   5   9      139.06      126.01     11.51 o 
   3   5   9       30.28       18.99      5.20 o 
   4   5   9      811.35      809.56     33.35 o 
   5   5   9     1465.54     1510.76     55.35 o 
   6   5   9      424.00      437.27     25.46 o 
   7   5   9      197.62      212.86     24.98 o 
  -9   6   9       56.84       71.94     21.19 o 
  -8   6   9       34.85       24.49     16.09 o 
  -7   6   9      493.31      477.86     31.91 o 
  -6   6   9      489.16      479.05     30.32 o 
  -5   6   9     2864.66     2828.47    102.88 o 
  -4   6   9      196.17      202.56     19.01 o 
  -3   6   9     3902.58     3995.95     81.79 o 
  -2   6   9        0.07        2.15      4.94 o 
  -1   6   9     2359.63     2371.74     36.22 o 
   0   6   9      476.45      502.30     18.81 o 
   1   6   9     1199.86     1243.64     29.91 o 
   2   6   9      711.78      743.69     23.57 o 
   3   6   9      377.86      384.32     23.70 o 
   4   6   9       53.73       44.13     16.28 o 
   5   6   9       22.64       33.41     17.47 o 
   6   6   9       40.95       41.85     12.54 o 
   7   6   9       48.97       40.92     14.11 o 
  -8   7   9       18.59       33.47     17.11 o 
  -7   7   9     1702.58     1746.54     63.12 o 
  -6   7   9      428.90      406.26     37.21 o 
  -5   7   9     2192.64     2256.78     59.50 o 
  -4   7   9     2617.69     2714.93     64.53 o 
  -3   7   9      217.76      232.49     19.25 o 
  -2   7   9      341.61      296.84     12.13 o 
  -1   7   9       43.67       44.03      5.60 o 
   0   7   9      337.11      349.13     16.77 o 
   1   7   9      149.51      114.36     11.31 o 
   2   7   9       40.19       51.73      9.20 o 
   3   7   9      717.76      698.33     25.12 o 
   4   7   9       10.65        0.44      8.90 o 
   5   7   9      390.50      424.64     24.61 o 
   6   7   9       44.47       25.09     12.16 o 
  -8   8   9       48.88       53.23     33.17 o 
  -7   8   9      626.56      572.19     48.00 o 
  -6   8   9      392.49      382.23     37.65 o 
  -5   8   9      267.12      230.64     22.28 o 
  -4   8   9      431.80      375.58     25.17 o 
  -3   8   9      939.66      935.56     24.42 o 
  -2   8   9       25.17       28.17      6.05 o 
  -1   8   9       19.32       24.58      7.16 o 
   0   8   9       79.48       64.21     11.38 o 
   1   8   9     1655.32     1652.39     42.18 o 
   2   8   9       19.75       20.04      8.54 o 
   3   8   9       29.44       30.75      9.47 o 
   4   8   9     4538.48     4667.44     81.95 o 
   5   8   9      141.53      103.22     17.05 o 
   6   8   9       59.54       96.39     16.53 o 
  -8   9   9       37.92       42.12     18.92 o 
  -7   9   9       10.25        9.61     15.07 o 
  -6   9   9      225.99      278.13     25.65 o 
  -5   9   9       60.55       90.13     26.47 o 
  -4   9   9     1706.89     1821.33     90.62 o 
  -3   9   9      104.68      107.37     14.09 o 
  -2   9   9     1527.09     1494.59     33.76 o 
  -1   9   9        0.83       -0.33      5.17 o 
   0   9   9     1615.20     1649.30     36.60 o 
   1   9   9        0.75       -1.70      7.19 o 
   2   9   9      968.21      964.38     31.93 o 
   3   9   9     1007.53      927.75     29.06 o 
   4   9   9       15.24       16.34     11.12 o 
   5   9   9       98.71       96.04     14.62 o 
   6   9   9       99.69       86.78     16.38 o 
  -7  10   9        1.31        2.31     15.04 o 
  -6  10   9      707.81      848.98     71.62 o 
  -5  10   9       27.30       18.61     13.84 o 
  -4  10   9       74.79       63.01     15.29 o 
  -3  10   9      190.50      182.67     12.54 o 
  -2  10   9      915.28      910.39     26.01 o 
  -1  10   9      294.67      281.63     20.05 o 
   0  10   9      437.03      434.14     20.22 o 
   1  10   9       59.38       44.00     10.34 o 
   2  10   9     1212.77     1289.53     39.48 o 
   3  10   9      452.52      408.88     32.66 o 
   4  10   9     1184.74     1168.84     35.26 o 
   5  10   9      142.04      164.09     18.48 o 
  -7  11   9      843.31      907.96     44.59 o 
  -6  11   9      145.91      144.45     21.98 o 
  -5  11   9       21.10       20.02     14.25 o 
  -4  11   9      958.94      995.02     44.94 o 
  -3  11   9        1.89        1.85     11.66 o 
  -2  11   9      368.35      392.09     32.49 o 
  -1  11   9       16.07       18.73      9.06 o 
   0  11   9     1287.94     1272.80     41.89 o 
   1  11   9      602.91      614.76     23.44 o 
   2  11   9        1.70       10.80      9.29 o 
   3  11   9      325.80      287.96     19.60 o 
   4  11   9        3.10       -5.28     11.41 o 
   5  11   9       16.48       12.60     14.24 o 
  -6  12   9       34.34       33.90     19.87 o 
  -5  12   9       15.43       27.55     19.49 o 
  -4  12   9        0.45       -3.60     13.49 o 
  -3  12   9       59.99       79.80     16.30 o 
  -2  12   9     1054.10      968.50     48.25 o 
  -1  12   9     1322.91     1313.52     44.56 o 
   0  12   9      809.23      806.43     55.78 o 
   1  12   9      392.65      427.04     58.90 o 
   2  12   9     1049.29     1008.61     41.27 o 
   3  12   9      691.09      708.78     33.41 o 
   4  12   9      255.86      249.99     41.89 o 
  -6  13   9       27.98       -0.63     23.45 o 
  -5  13   9      147.81      192.69     37.40 o 
  -4  13   9       78.03       89.81     23.77 o 
  -3  13   9       80.59      112.82     28.52 o 
  -2  13   9        1.10        8.24     19.65 o 
  -1  13   9       84.84       67.56     15.23 o 
   0  13   9       33.89       28.63     12.12 o 
   1  13   9       70.94       52.13     22.15 o 
   2  13   9        6.25       22.23     15.25 o 
   3  13   9       65.11       49.94     22.14 o 
  -5  14   9       39.63       33.59     27.26 o 
  -4  14   9        4.41       -8.24     20.28 o 
  -3  14   9      920.83     1028.10     69.09 o 
  -2  14   9        2.74       13.31     20.28 o 
  -1  14   9      550.59      596.30     37.71 o 
   0  14   9       24.19       18.55     14.11 o 
   1  14   9       99.63       77.96     17.67 o 
   2  14   9       74.30       65.08     19.66 o 
   3  14   9      245.80      240.86     39.93 o 
  -3  15   9        7.95       14.58     25.35 o 
  -2  15   9      790.44      847.45     69.72 o 
  -1  15   9       28.33       15.21     25.35 o 
   0  15   9       62.73       35.47     15.87 o 
   1  15   9       63.68       32.39     16.96 o 
  -6   0  10     2043.26     1976.21     65.14 o 
  -4   0  10       22.69       67.76     17.75 o 
  -2   0  10     4098.66     4494.38     99.60 o 
   0   0  10     1348.41     1280.01     29.42 o 
   2   0  10     7985.82     8242.17    292.20 o 
   4   0  10      568.18      557.46     31.75 o 
   6   0  10      841.88      843.56     93.49 o 
  -9   1  10       24.27       11.85     23.70 o 
  -8   1  10      157.46      212.81     24.11 o 
  -7   1  10      315.11      218.77     30.03 o 
  -6   1  10      555.66      523.60     49.31 o 
  -5   1  10      466.98      452.55     20.18 o 
  -4   1  10     1651.15     1671.59     37.27 o 
  -3   1  10      460.12      502.61     18.76 o 
  -2   1  10     3103.89     2998.06    108.60 o 
  -1   1  10      541.38      509.20     13.96 o 
   0   1  10     3257.52     3368.93     46.97 o 
   1   1  10     4686.50     4951.66     67.18 o 
   2   1  10     2683.89     2847.70     44.23 o 
   3   1  10      786.56      758.70     24.27 o 
   4   1  10      272.83      269.77     20.62 o 
   5   1  10       19.36       21.91      7.75 o 
   6   1  10      468.70      398.02     25.96 o 
   7   1  10       49.93       41.40     15.33 o 
  -9   2  10       30.66       34.45     17.64 o 
  -8   2  10       65.66       76.68     18.26 o 
  -7   2  10      710.49      708.17     36.46 o 
  -6   2  10     1264.69     1287.05     37.05 o 
  -5   2  10     1824.15     1865.85     42.29 o 
  -4   2  10      414.12      401.69     14.64 o 
  -3   2  10     1667.22     1623.43     51.23 o 
  -2   2  10       96.19       79.01      8.83 o 
  -1   2  10     2125.75     2227.07     34.18 o 
   0   2  10     2259.23     2236.36     31.04 o 
   1   2  10      206.13      183.07     16.15 o 
   2   2  10      399.65      387.26     13.69 o 
   3   2  10       29.05       14.02      5.86 o 
   4   2  10      344.14      323.94     16.17 o 
   5   2  10      467.54      498.08     32.72 o 
   6   2  10       81.34      123.56     16.11 o 
   7   2  10      110.50       93.08     21.17 o 
  -9   3  10      174.41      170.52     25.25 o 
  -8   3  10      358.81      316.00     28.49 o 
  -7   3  10      182.97      173.01     40.35 o 
  -6   3  10       33.62       34.41     15.35 o 
  -5   3  10      294.42      337.04     27.30 o 
  -4   3  10      391.03      400.50     16.53 o 
  -3   3  10      391.27      355.21     14.54 o 
  -2   3  10     2655.77     2823.88     42.27 o 
  -1   3  10      586.25      506.65     16.63 o 
   0   3  10       21.00       23.47      3.88 o 
   1   3  10     6316.92     6385.46     82.62 o 
   2   3  10        0.85        2.65      4.28 o 
   3   3  10      289.97      297.56     11.21 o 
   4   3  10      694.45      652.15     19.74 o 
   5   3  10     2563.11     2613.13     55.46 o 
   6   3  10      194.79      199.51     18.58 o 
   7   3  10        2.05        1.61     12.95 o 
  -9   4  10       99.47       93.51     22.30 o 
  -8   4  10      175.61      128.57     21.44 o 
  -7   4  10      952.09     1107.21     79.00 o 
  -6   4  10       26.05       -6.18     11.39 o 
  -5   4  10     2069.44     2136.61     57.65 o 
  -4   4  10       89.66       75.38     13.91 o 
  -3   4  10     1956.31     2094.25     40.55 o 
  -2   4  10       89.12       83.04      7.29 o 
  -1   4  10       97.48       81.93      8.22 o 
   0   4  10      160.74      147.34     16.28 o 
   1   4  10      186.92      215.12     13.96 o 
   2   4  10      274.26      241.41     15.01 o 
   3   4  10       40.15       30.40      6.06 o 
   4   4  10     1256.83     1187.63     33.83 o 
   5   4  10       50.98       66.61     13.36 o 
   6   4  10      266.81      312.44     22.49 o 
   7   4  10      350.73      415.22     40.71 o 
  -9   5  10      192.08      181.98     26.75 o 
  -8   5  10     1383.89     1373.67     51.91 o 
  -7   5  10      147.46      104.54     18.43 o 
  -6   5  10      298.38      295.06     24.74 o 
  -5   5  10       11.86       16.57     12.11 o 
  -4   5  10     6845.37     7271.96    134.06 o 
  -3   5  10       90.10      127.39      9.98 o 
  -2   5  10      104.50       78.91      7.10 o 
  -1   5  10      503.38      474.98     19.25 o 
   0   5  10      604.31      656.65     21.13 o 
   1   5  10       31.41       38.30      8.47 o 
   2   5  10       15.37        8.46      7.11 o 
   3   5  10      344.10      351.49     19.58 o 
   4   5  10       14.70       10.22      9.42 o 
   5   5  10     1354.12     1506.72     40.64 o 
   6   5  10       84.10       69.71     14.27 o 
  -9   6  10        1.84       16.05     19.38 o 
  -8   6  10      192.41      201.46     31.65 o 
  -7   6  10      740.66      797.09    123.28 o 
  -6   6  10        5.14       -4.12     10.84 o 
  -5   6  10      579.55      507.28     44.17 o 
  -4   6  10       17.15       14.88     10.83 o 
  -3   6  10      151.17      120.79     15.73 o 
  -2   6  10      666.98      699.04     18.71 o 
  -1   6  10       85.43       92.83     10.36 o 
   0   6  10      940.29      992.93     26.46 o 
   1   6  10       20.59       15.25      7.69 o 
   2   6  10      235.97      249.49     29.46 o 
   3   6  10      212.71      181.28     15.18 o 
   4   6  10     2181.60     2302.87     50.74 o 
   5   6  10       58.15       40.55     11.98 o 
   6   6  10      545.17      627.27     37.67 o 
  -8   7  10     1170.05     1094.87     56.12 o 
  -7   7  10      211.50      214.06     24.67 o 
  -6   7  10      679.89      753.12     37.25 o 
  -5   7  10      450.31      453.71     35.23 o 
  -4   7  10     1942.52     1910.79     53.12 o 
  -3   7  10      937.62      949.99     34.87 o 
  -2   7  10      887.61      886.56     20.34 o 
  -1   7  10      451.84      458.64     27.48 o 
   0   7  10      344.71      295.40     16.47 o 
   1   7  10       40.92       41.23      9.05 o 
   2   7  10       12.83        5.53      7.82 o 
   3   7  10        4.33        3.06      7.97 o 
   4   7  10      167.81      183.43     24.24 o 
   5   7  10      529.02      448.11     25.49 o 
   6   7  10      207.69      225.09     21.02 o 
  -8   8  10      146.59      138.72     23.60 o 
  -7   8  10       43.98       54.95     21.11 o 
  -6   8  10      481.89      429.55     39.49 o 
  -5   8  10      800.53      736.23     35.10 o 
  -4   8  10       56.53       77.83     14.66 o 
  -3   8  10       19.23       15.71      6.89 o 
  -2   8  10       24.14       27.40      6.58 o 
  -1   8  10      270.62      246.08      9.76 o 
   0   8  10      316.41      306.42     18.95 o 
   1   8  10        1.09       -6.85      6.85 o 
   2   8  10     1303.60     1333.16     35.31 o 
   3   8  10      193.97      198.65     16.47 o 
   4   8  10        5.43       12.56      9.87 o 
   5   8  10        1.24       10.64     11.72 o 
   6   8  10      175.25      186.39     20.33 o 
  -8   9  10       49.42       58.15     19.64 o 
  -7   9  10      233.66      264.84     27.76 o 
  -6   9  10      914.13      912.90     42.47 o 
  -5   9  10       10.68        5.74     12.64 o 
  -4   9  10      325.89      283.85     23.32 o 
  -3   9  10       41.82       30.91      8.75 o 
  -2   9  10      218.18      234.54     25.55 o 
  -1   9  10      269.50      250.54     15.10 o 
   0   9  10     1067.54     1042.24     28.77 o 
   1   9  10     1962.10     2092.69     44.50 o 
   2   9  10     1485.82     1517.54     38.02 o 
   3   9  10      586.19      555.55     26.38 o 
   4   9  10       68.43       76.47     13.32 o 
   5   9  10      301.82      315.20     41.63 o 
  -7  10  10      162.36      164.13     26.75 o 
  -6  10  10      179.96      200.01     28.32 o 
  -5  10  10     1121.73     1221.66     59.23 o 
  -4  10  10       74.68       67.00     16.27 o 
  -3  10  10      373.89      416.64     27.57 o 
  -2  10  10      288.31      257.44     17.36 o 
  -1  10  10     2052.98     2110.53     44.08 o 
   0  10  10      344.35      338.24     19.08 o 
   1  10  10      308.79      316.31     18.89 o 
   2  10  10      124.63      113.09     14.36 o 
   3  10  10      244.71      246.81     19.05 o 
   4  10  10        5.92        2.33     11.49 o 
   5  10  10       13.42        2.93     12.35 o 
  -7  11  10       30.45       28.55     18.92 o 
  -6  11  10      211.06      248.61     26.49 o 
  -5  11  10       40.66       51.41     17.07 o 
  -4  11  10       11.01        5.34     15.00 o 
  -3  11  10      232.27      255.24     26.25 o 
  -2  11  10     1351.16     1329.06     33.95 o 
  -1  11  10      973.18     1006.42     29.46 o 
   0  11  10      321.76      305.01     24.06 o 
   1  11  10      394.20      387.47     21.15 o 
   2  11  10      325.38      306.73     19.96 o 
   3  11  10     2171.81     2153.06     49.98 o 
   4  11  10       76.22       70.05     16.64 o 
  -6  12  10      464.81      519.63     43.40 o 
  -5  12  10      144.41      141.65     24.80 o 
  -4  12  10      166.28      141.82     24.37 o 
  -3  12  10      612.70      617.19     42.15 o 
  -2  12  10      214.16      201.17     17.95 o 
  -1  12  10       78.94       81.90     18.05 o 
   0  12  10     1571.67     1542.51     58.20 o 
   1  12  10       46.97       57.70     13.72 o 
   2  12  10      498.27      558.22     51.44 o 
   3  12  10       16.78       17.50     13.50 o 
   4  12  10      481.25      470.35     31.05 o 
  -5  13  10       35.84       52.61     27.26 o 
  -4  13  10      353.30      278.26     40.57 o 
  -3  13  10       74.90       59.58     25.99 o 
  -2  13  10      858.38      966.62     64.65 o 
  -1  13  10      588.87      622.58     96.03 o 
   0  13  10       64.10       47.09     13.35 o 
   1  13  10      234.40      225.96     25.92 o 
   2  13  10        5.32       14.69     13.58 o 
   3  13  10      272.84      281.27     25.20 o 
  -4  14  10       34.48       13.94     23.45 o 
  -3  14  10      270.13      227.55     39.30 o 
  -2  14  10      159.42      159.10     33.59 o 
  -1  14  10        2.02       20.92     22.18 o 
   0  14  10       84.91       55.95     17.67 o 
   1  14  10        0.62       28.23     16.57 o 
   2  14  10      154.20      145.44     23.05 o 
  -2  15  10       80.88       61.48     29.16 o 
  -1  15  10        3.29        9.51     23.45 o 
   0  15  10      122.65      154.21     23.73 o 
  -9   0  11     1157.79     1083.88    107.75 o 
  -7   0  11      864.60      843.65    107.75 o 
  -5   0  11     2243.26     2093.39     65.02 o 
  -3   0  11     1690.07     1625.18     60.85 o 
  -1   0  11     1818.40     2106.08     55.93 o 
   1   0  11      124.75      127.05     13.92 o 
   3   0  11     1706.74     1789.08     65.95 o 
   5   0  11      639.09      595.76     29.16 o 
  -9   1  11       16.25       -7.16     24.73 o 
  -8   1  11      819.36      833.48     77.40 o 
  -7   1  11      756.05      751.66     45.86 o 
  -6   1  11      122.83      103.46     15.10 o 
  -5   1  11     2346.73     2354.52     49.74 o 
  -4   1  11      906.94      878.84     37.79 o 
  -3   1  11      562.83      499.50     21.95 o 
  -2   1  11        7.22        7.82      5.85 o 
  -1   1  11     4589.24     4589.72     68.32 o 
   0   1  11      489.50      494.38     17.68 o 
   1   1  11     3101.21     3172.75     53.61 o 
   2   1  11       13.20       12.92      7.69 o 
   3   1  11       10.36       20.13      6.65 o 
   4   1  11        4.73        8.74      6.88 o 
   5   1  11       27.60       17.88      8.32 o 
   6   1  11       14.75        9.88      9.76 o 
  -9   2  11       30.91       10.62     17.98 o 
  -8   2  11      139.25      152.82     24.52 o 
  -7   2  11      266.96      239.88     24.00 o 
  -6   2  11        0.37       -4.31      8.63 o 
  -5   2  11     1016.28     1034.61     24.63 o 
  -4   2  11      290.88      306.91     18.69 o 
  -3   2  11       11.26        5.61      6.82 o 
  -2   2  11     1138.74     1133.88     41.44 o 
  -1   2  11      150.43      147.48      9.91 o 
   0   2  11     1864.07     1937.35     31.06 o 
   1   2  11      653.55      678.10     17.64 o 
   2   2  11     1055.20     1165.42     24.54 o 
   3   2  11      933.33      938.58     22.66 o 
   4   2  11      772.60      791.69     29.73 o 
   5   2  11      273.16      269.18     24.00 o 
   6   2  11      269.52      276.25     21.38 o 
  -9   3  11      106.10       72.45     38.29 o 
  -8   3  11     1464.44     1575.97     56.68 o 
  -7   3  11        5.22       15.27     13.38 o 
  -6   3  11       72.64       86.11     16.15 o 
  -5   3  11      126.29      116.63     17.78 o 
  -4   3  11     3429.98     3462.85     52.78 o 
  -3   3  11       88.28       93.46      8.66 o 
  -2   3  11       36.31       36.21      6.08 o 
  -1   3  11      246.27      228.38      9.68 o 
   0   3  11       82.91       99.00      7.43 o 
   1   3  11       19.93       34.01      7.33 o 
   2   3  11      114.13      115.34     10.97 o 
   3   3  11     1594.15     1661.21     31.71 o 
   4   3  11      577.99      552.47     19.54 o 
   5   3  11       51.35       35.14     11.39 o 
   6   3  11      499.70      512.97     39.25 o 
  -9   4  11       49.00       21.99     18.30 o 
  -8   4  11       23.03       11.73     15.07 o 
  -7   4  11      100.98       96.40     18.29 o 
  -6   4  11      396.22      435.89     38.59 o 
  -5   4  11        2.90        6.30     10.68 o 
  -4   4  11      451.85      399.01     38.97 o 
  -3   4  11       38.04       45.05     10.06 o 
  -2   4  11     2727.43     2781.57     42.64 o 
  -1   4  11      123.39      126.20      6.96 o 
   0   4  11     1453.45     1383.29     32.83 o 
   1   4  11       14.94       24.48      8.32 o 
   2   4  11     1816.59     1822.39     59.56 o 
   3   4  11     1376.00     1311.07     26.63 o 
   4   4  11     1516.76     1535.14     39.66 o 
   5   4  11        4.42       16.30     12.66 o 
   6   4  11       21.17       36.57     13.79 o 
  -9   5  11       14.43       -3.07     17.59 o 
  -8   5  11      654.54      745.73     41.14 o 
  -7   5  11        2.71       -1.60     11.46 o 
  -6   5  11      843.02      859.16     44.30 o 
  -5   5  11     1458.46     1566.58     82.54 o 
  -4   5  11     1985.09     1952.39     53.73 o 
  -3   5  11      269.25      235.89     13.62 o 
  -2   5  11      523.42      501.26     18.06 o 
  -1   5  11      759.44      793.81     31.10 o 
   0   5  11        8.16        8.35      7.16 o 
   1   5  11     1026.81     1019.86     36.69 o 
   2   5  11      238.04      218.54     15.65 o 
   3   5  11       27.20       24.91      9.71 o 
   4   5  11      621.63      663.95     27.76 o 
   5   5  11      915.04      949.94     67.34 o 
   6   5  11      101.65      133.42     17.75 o 
  -8   6  11      298.34      238.47     27.09 o 
  -7   6  11      907.53      983.34     44.72 o 
  -6   6  11      210.43      208.03     33.35 o 
  -5   6  11     1902.56     1970.33     69.99 o 
  -4   6  11     2113.77     2057.49     56.57 o 
  -3   6  11       19.35        8.78     10.31 o 
  -2   6  11      262.92      266.01     12.22 o 
  -1   6  11       39.03       50.82     11.16 o 
   0   6  11      357.63      340.93     17.97 o 
   1   6  11       12.30       -3.16      7.30 o 
   2   6  11      398.23      356.83     19.64 o 
   3   6  11     1352.75     1351.05     36.29 o 
   4   6  11      274.50      234.59     19.49 o 
   5   6  11      318.91      369.33     30.59 o 
   6   6  11        5.20        6.11     13.36 o 
  -8   7  11      381.85      440.00     35.67 o 
  -7   7  11      149.60      158.30     29.77 o 
  -6   7  11      102.47       76.17     17.83 o 
  -5   7  11       15.51        8.08     11.06 o 
  -4   7  11     3966.58     4018.93     87.99 o 
  -3   7  11     2568.63     2454.02     61.83 o 
  -2   7  11       87.34       76.34     11.36 o 
  -1   7  11       22.74       10.26      7.58 o 
   0   7  11      146.30      120.72     12.07 o 
   1   7  11     1686.05     1633.09     38.35 o 
   2   7  11        2.97        5.99      8.39 o 
   3   7  11      451.32      504.90     24.82 o 
   4   7  11        0.29        5.54      9.64 o 
   5   7  11      454.17      441.71     26.23 o 
  -8   8  11       46.04       44.62     20.07 o 
  -7   8  11      291.66      277.71     28.01 o 
  -6   8  11        1.27       11.64     13.01 o 
  -5   8  11       39.46       22.59     18.77 o 
  -4   8  11        1.50        2.24     11.13 o 
  -3   8  11       84.76       69.94     19.97 o 
  -2   8  11      739.52      737.25     24.40 o 
  -1   8  11      175.01      165.84     13.82 o 
   0   8  11      996.70     1043.25     29.28 o 
   1   8  11        0.25       -3.66      7.95 o 
   2   8  11     1068.68     1124.34     33.48 o 
   3   8  11       74.90       63.99     12.57 o 
   4   8  11      729.84      758.49     30.90 o 
   5   8  11      207.22      196.43     25.82 o 
  -7   9  11       48.83       38.75     17.66 o 
  -6   9  11     1269.48     1325.38     48.96 o 
  -5   9  11      209.28      164.77     21.29 o 
  -4   9  11     1502.48     1441.61     47.60 o 
  -3   9  11        4.81       10.19      8.44 o 
  -2   9  11      200.57      204.16     25.72 o 
  -1   9  11      313.26      296.17     17.88 o 
   0   9  11        2.77       18.20      9.45 o 
   1   9  11       68.75       74.97     13.95 o 
   2   9  11      445.28      487.81     24.30 o 
   3   9  11       84.51      102.61     20.75 o 
   4   9  11      889.10      935.89     33.92 o 
   5   9  11       28.63       30.66     13.71 o 
  -7  10  11        9.86        7.61     17.34 o 
  -6  10  11      111.02       94.64     30.13 o 
  -5  10  11       34.60       36.99     15.80 o 
  -4  10  11       40.34       48.80     16.09 o 
  -3  10  11       19.26       14.26     18.00 o 
  -2  10  11     2056.08     2124.43     71.32 o 
  -1  10  11       21.29       26.14     13.71 o 
   0  10  11     1528.26     1533.77     37.79 o 
   1  10  11       99.31      103.68     13.41 o 
   2  10  11     1643.55     1681.84     50.23 o 
   3  10  11      611.16      625.30     28.64 o 
   4  10  11      176.97      164.52     18.31 o 
  -6  11  11     1156.30     1128.31     66.50 o 
  -5  11  11      294.60      306.66     27.97 o 
  -4  11  11       38.34       28.86     15.37 o 
  -3  11  11      877.42      828.58     37.52 o 
  -2  11  11       37.73       33.91     10.70 o 
  -1  11  11      276.08      289.52     18.78 o 
   0  11  11        0.27       -7.59      9.17 o 
   1  11  11      639.63      577.68     26.34 o 
   2  11  11     1256.10     1177.80     35.76 o 
   3  11  11       14.11        2.33     12.80 o 
   4  11  11       22.24       17.63     14.38 o 
  -6  12  11      325.83      358.85     53.88 o 
  -5  12  11      114.85      127.79     26.92 o 
  -4  12  11        1.50        6.01     17.85 o 
  -3  12  11      298.33      309.42     40.57 o 
  -2  12  11      228.59      233.30     30.11 o 
  -1  12  11      153.42      119.99     16.09 o 
   0  12  11       94.75       87.71     15.15 o 
   1  12  11       47.34       46.55     14.01 o 
   2  12  11       69.63       80.33     23.56 o 
   3  12  11       92.99       80.78     17.85 o 
  -5  13  11        1.45        8.24     23.45 o 
  -4  13  11        4.03       -8.24     20.92 o 
  -3  13  11      235.05      259.24     40.57 o 
  -2  13  11       93.02       74.16     27.26 o 
  -1  13  11      574.81      608.71     35.63 o 
   0  13  11       11.15       29.19     12.53 o 
   1  13  11       59.03       35.42     14.59 o 
   2  13  11      169.95      154.88     20.12 o 
  -3  14  11      403.31      348.62     48.17 o 
  -2  14  11       98.58      143.88     34.86 o 
  -1  14  11       53.76       50.71     26.62 o 
   0  14  11      104.97       75.94     18.15 o 
   1  14  11        4.87       13.94     15.24 o 
  -8   0  12       19.61        6.16     19.02 o 
  -6   0  12      366.23      417.08     61.17 o 
  -4   0  12     3766.60     3825.43     96.48 o 
  -2   0  12     5125.66     5443.13    140.71 o 
   0   0  12      123.49      142.17     15.25 o 
   2   0  12     1003.69     1113.78     39.35 o 
   4   0  12      490.71      472.05     38.98 o 
   6   0  12        9.94       17.52     18.85 o 
  -9   1  12       87.74      121.45     23.75 o 
  -8   1  12      370.56      423.77     37.71 o 
  -7   1  12       60.86       20.55     11.80 o 
  -6   1  12        4.32        2.87      9.34 o 
  -5   1  12      757.49      760.58     46.48 o 
  -4   1  12       25.13        4.53      7.64 o 
  -3   1  12     1805.84     1917.20     44.04 o 
  -2   1  12      962.69     1014.69     29.06 o 
  -1   1  12      178.28      147.77     10.82 o 
   0   1  12     1921.26     1938.98     32.50 o 
   1   1  12      815.59      840.44     22.67 o 
   2   1  12       17.46        9.25      6.33 o 
   3   1  12      286.33      268.15     14.25 o 
   4   1  12     2026.44     1989.54     38.78 o 
   5   1  12      162.80      164.83     14.04 o 
   6   1  12      462.11      512.62     28.68 o 
  -9   2  12      405.37      397.52     35.38 o 
  -8   2  12        4.79       25.72     16.48 o 
  -7   2  12     1226.92     1282.93     99.95 o 
  -6   2  12      872.71      917.67     36.69 o 
  -5   2  12     1184.27     1170.15     40.55 o 
  -4   2  12      706.06      636.92     23.36 o 
  -3   2  12       15.23       30.85     11.10 o 
  -2   2  12     1466.87     1491.26     32.84 o 
  -1   2  12     1284.11     1313.35     35.68 o 
   0   2  12      574.91      533.58     15.24 o 
   1   2  12      467.57      476.00     20.34 o 
   2   2  12        0.84        7.13      6.05 o 
   3   2  12     3271.62     3279.63     56.91 o 
   4   2  12       20.04       30.91      8.56 o 
   5   2  12      638.47      649.22     29.36 o 
   6   2  12       51.55       57.45     15.34 o 
  -9   3  12      304.40      353.97     34.83 o 
  -8   3  12        6.91        1.92     15.07 o 
  -7   3  12      492.01      493.44     36.23 o 
  -6   3  12      390.51      319.82     34.15 o 
  -5   3  12     3284.69     3347.72     64.70 o 
  -4   3  12      164.43      149.12     13.93 o 
  -3   3  12     2679.89     2614.22     55.45 o 
  -2   3  12      208.66      188.45     12.46 o 
  -1   3  12     4150.56     4294.05     59.39 o 
   0   3  12      331.08      307.43     12.16 o 
   1   3  12     3500.77     3600.62     53.52 o 
   2   3  12        3.89        4.96      7.43 o 
   3   3  12      440.64      459.46     32.00 o 
   4   3  12       20.50       23.94     10.92 o 
   5   3  12       13.92        7.00     10.81 o 
   6   3  12        5.85        9.00     12.61 o 
  -9   4  12      664.60      681.56     44.78 o 
  -8   4  12      150.12      142.96     23.36 o 
  -7   4  12      913.32      870.39     41.83 o 
  -6   4  12       14.62       17.42     16.06 o 
  -5   4  12       84.86       90.51     16.33 o 
  -4   4  12        1.23       18.80     11.85 o 
  -3   4  12       52.46       44.66     13.24 o 
  -2   4  12       28.08       25.87      6.21 o 
  -1   4  12      299.18      289.81     10.99 o 
   0   4  12       14.39       15.60      7.63 o 
   1   4  12      771.89      832.39     26.42 o 
   2   4  12      525.16      566.64     28.36 o 
   3   4  12      468.72      455.26     23.23 o 
   4   4  12     1399.18     1443.06     54.83 o 
   5   4  12      228.71      267.84     27.26 o 
   6   4  12        3.79       12.21     12.44 o 
  -8   5  12      783.93      887.53     63.68 o 
  -7   5  12      531.21      512.46     35.22 o 
  -6   5  12        1.60       18.20     13.15 o 
  -5   5  12        4.52       15.31     12.63 o 
  -4   5  12      849.11      960.02     49.69 o 
  -3   5  12      541.62      539.00     75.43 o 
  -2   5  12      154.03      176.26     12.23 o 
  -1   5  12      178.11      176.79     13.12 o 
   0   5  12       24.78       26.72      8.75 o 
   1   5  12      601.05      603.17     24.01 o 
   2   5  12      507.61      545.44     24.25 o 
   3   5  12      802.08      820.06     29.03 o 
   4   5  12      218.97      215.95     18.45 o 
   5   5  12        0.95       -3.92     11.27 o 
   6   5  12      371.07      347.32     25.78 o 
  -8   6  12       11.63       16.09     18.34 o 
  -7   6  12       80.49       59.38     18.57 o 
  -6   6  12      649.91      675.20     38.56 o 
  -5   6  12      255.13      242.21     23.55 o 
  -4   6  12      716.48      646.28     51.34 o 
  -3   6  12      141.34      150.79     18.27 o 
  -2   6  12      786.93      866.84     33.56 o 
  -1   6  12       33.83       25.07      9.00 o 
   0   6  12        5.09       -7.00      7.00 o 
   1   6  12      459.60      445.80     38.36 o 
   2   6  12       98.75      129.24     15.55 o 
   3   6  12        6.36        0.27     13.54 o 
   4   6  12      345.97      357.80     27.81 o 
   5   6  12        1.29       31.61     18.57 o 
  -8   7  12      282.83      256.44     30.27 o 
  -7   7  12       61.15       70.95     19.28 o 
  -6   7  12      326.47      345.82     29.13 o 
  -5   7  12      521.91      454.76     41.46 o 
  -4   7  12       65.97       54.13     14.39 o 
  -3   7  12        1.75        2.63     16.75 o 
  -2   7  12       20.25       19.39      8.80 o 
  -1   7  12      580.21      551.94     22.31 o 
   0   7  12      471.01      443.69     38.33 o 
   1   7  12       75.59       70.96     11.41 o 
   2   7  12     1566.75     1637.30     41.29 o 
   3   7  12        5.68       -4.97      9.62 o 
   4   7  12      660.04      688.51     31.65 o 
   5   7  12      236.01      184.18     19.63 o 
  -7   8  12      395.58      398.55     33.05 o 
  -6   8  12      188.47      204.55     24.52 o 
  -5   8  12       18.30       15.99     14.40 o 
  -4   8  12      745.82      679.96     34.98 o 
  -3   8  12      122.11      113.05     17.51 o 
  -2   8  12      601.30      614.08     33.34 o 
  -1   8  12       51.32       50.49     12.26 o 
   0   8  12      778.12      771.82     26.19 o 
   1   8  12      731.88      740.13     27.15 o 
   2   8  12       58.27       57.24     12.07 o 
   3   8  12      536.24      582.11     28.04 o 
   4   8  12       24.75       14.35     13.45 o 
   5   8  12       58.14       80.53     16.45 o 
  -7   9  12      545.57      560.94     38.85 o 
  -6   9  12      508.05      503.49     35.53 o 
  -5   9  12      932.97      984.94     42.98 o 
  -4   9  12      113.99       78.39     17.68 o 
  -3   9  12     1705.05     1755.00     55.31 o 
  -2   9  12       60.73       53.25     10.87 o 
  -1   9  12     1177.21     1191.40     32.94 o 
   0   9  12        9.73       14.36      9.55 o 
   1   9  12      851.65      818.57     29.06 o 
   2   9  12     1040.94      986.86     34.11 o 
   3   9  12        4.61        1.05     16.22 o 
   4   9  12        5.03        6.88     11.96 o 
  -7  10  12      347.45      326.07     44.55 o 
  -6  10  12       21.39        9.81     17.66 o 
  -5  10  12      537.71      596.52     37.24 o 
  -4  10  12       21.01       15.45     14.56 o 
  -3  10  12       34.85       66.92     17.01 o 
  -2  10  12      349.36      315.40     25.27 o 
  -1  10  12        0.84        2.27      9.38 o 
   0  10  12       17.20       25.73     11.21 o 
   1  10  12      275.29      263.73     30.47 o 
   2  10  12       28.83       35.72     11.95 o 
   3  10  12      374.26      368.03     24.22 o 
   4  10  12       34.31       28.01     14.55 o 
  -6  11  12       13.48       13.24     17.83 o 
  -5  11  12      124.67      164.25     26.72 o 
  -4  11  12      128.27      129.89     21.15 o 
  -3  11  12      391.36      409.75     30.07 o 
  -2  11  12      106.70       97.99     18.46 o 
  -1  11  12     1065.89     1012.98     42.18 o 
   0  11  12       72.07       78.59     13.63 o 
   1  11  12       69.33       75.95     13.94 o 
   2  11  12        1.47        8.67     12.99 o 
   3  11  12      326.56      348.78     28.00 o 
  -5  12  12      127.89      164.39     29.76 o 
  -4  12  12      881.81      836.46     49.92 o 
  -3  12  12      153.17      115.74     23.99 o 
  -2  12  12     1575.48     1602.34     96.03 o 
  -1  12  12      337.88      343.17     25.91 o 
   0  12  12      159.57      173.86     19.80 o 
   1  12  12       66.00       58.29     18.08 o 
   2  12  12      160.16      170.44     21.23 o 
  -4  13  12       17.45       25.35     25.99 o 
  -3  13  12       58.39       67.82     27.89 o 
  -2  13  12      173.16      135.64     34.23 o 
  -1  13  12       14.94       14.07     18.70 o 
   0  13  12       81.29       79.05     16.25 o 
   1  13  12       53.67       26.43     14.66 o 
  -2  14  12      145.44      169.87     37.40 o 
  -1  14  12       91.99       54.51     27.26 o 
  -9   0  13        2.11      -28.52     30.42 o 
  -7   0  13     1016.32      917.99     84.94 o 
  -5   0  13      863.43      799.65     41.25 o 
  -3   0  13      657.23      555.52     30.01 o 
  -1   0  13     2528.40     2485.22     71.31 o 
   1   0  13     4022.63     4228.24     98.82 o 
   3   0  13      851.78      905.49     40.25 o 
   5   0  13      771.75      899.43     88.74 o 
  -9   1  13       63.28       54.91     21.72 o 
  -8   1  13        5.67      -11.71     14.67 o 
  -7   1  13      546.17      577.63     39.43 o 
  -6   1  13      133.20       98.20     14.18 o 
  -5   1  13     2554.66     2471.02     72.47 o 
  -4   1  13        6.94        3.90      9.79 o 
  -3   1  13     3087.58     3289.98     62.21 o 
  -2   1  13       82.98       86.40     10.00 o 
  -1   1  13       15.10       18.48      6.85 o 
   0   1  13      295.82      283.53     14.88 o 
   1   1  13      435.37      392.63     25.16 o 
   2   1  13      202.34      221.31     13.86 o 
   3   1  13      997.76      952.01     30.92 o 
   4   1  13      350.53      344.81     39.25 o 
   5   1  13       69.89       82.68     14.67 o 
  -8   2  13      607.84      592.35     39.92 o 
  -7   2  13      487.65      422.75     32.03 o 
  -6   2  13       76.67       59.22     15.60 o 
  -5   2  13     1311.55     1338.32     60.47 o 
  -4   2  13     1800.19     1905.99     47.57 o 
  -3   2  13        1.00       -1.91      7.04 o 
  -2   2  13       42.30       29.30      7.72 o 
  -1   2  13     1657.26     1778.36     37.06 o 
   0   2  13      571.46      580.94     29.50 o 
   1   2  13      396.80      433.08     16.81 o 
   2   2  13        0.20       -0.35      6.43 o 
   3   2  13       37.11       36.60     10.62 o 
   4   2  13       32.49       26.80     11.27 o 
   5   2  13      143.43      166.88     18.37 o 
  -8   3  13      345.70      438.12     41.26 o 
  -7   3  13      241.54      202.59     24.88 o 
  -6   3  13       17.73       -5.91     12.75 o 
  -5   3  13       57.88       55.13     11.69 o 
  -4   3  13       96.87       79.26     11.81 o 
  -3   3  13       99.30      102.26     32.47 o 
  -2   3  13       10.61       25.56      7.51 o 
  -1   3  13      274.60      266.09     13.01 o 
   0   3  13     2135.96     2193.59     41.54 o 
   1   3  13        0.50       -0.95      5.15 o 
   2   3  13        6.61        8.16      8.81 o 
   3   3  13       58.33       46.28     12.81 o 
   4   3  13      993.46     1079.11     34.89 o 
   5   3  13      333.69      306.23     22.92 o 
  -8   4  13      406.17      426.78     80.42 o 
  -7   4  13      281.39      281.94     27.33 o 
  -6   4  13      649.62      674.10     38.45 o 
  -5   4  13       86.06       43.82     14.37 o 
  -4   4  13      206.29      230.67     23.29 o 
  -3   4  13        0.50       -5.09      7.09 o 
  -2   4  13     1595.34     1557.74     47.94 o 
  -1   4  13       85.41       96.57      9.39 o 
   0   4  13      328.00      289.43     16.77 o 
   1   4  13      705.82      752.57     39.01 o 
   2   4  13        8.85       -0.52      8.88 o 
   3   4  13      910.34      929.31     30.96 o 
   4   4  13       25.91       34.97     14.18 o 
   5   4  13       18.52       23.44     12.83 o 
  -8   5  13      177.38      120.24     28.34 o 
  -7   5  13      549.43      573.36     43.39 o 
  -6   5  13       79.79       61.01     17.33 o 
  -5   5  13     1059.20     1155.25     44.68 o 
  -4   5  13       12.25        8.84     12.33 o 
  -3   5  13      343.70      319.80     28.26 o 
  -2   5  13     1368.08     1458.43     44.92 o 
  -1   5  13      341.24      343.68     32.90 o 
   0   5  13       49.48       53.04     10.56 o 
   1   5  13      231.81      215.52     16.55 o 
   2   5  13     1779.03     1807.70     61.02 o 
   3   5  13        3.01       -6.32      9.16 o 
   4   5  13      304.10      316.42     22.43 o 
   5   5  13      230.22      233.62     28.92 o 
  -8   6  13       37.75       36.32     19.55 o 
  -7   6  13        7.74        9.36     22.29 o 
  -6   6  13      137.49       92.42     18.70 o 
  -5   6  13      253.49      231.51     23.67 o 
  -4   6  13     1790.50     1807.89     92.66 o 
  -3   6  13      447.65      466.09     34.24 o 
  -2   6  13        8.48       14.88     11.00 o 
  -1   6  13      185.31      180.42     15.31 o 
   0   6  13      231.62      245.03     27.09 o 
   1   6  13     3333.35     3391.93     86.09 o 
   2   6  13        1.79        1.90      9.65 o 
   3   6  13     1230.21     1322.61     46.84 o 
   4   6  13       32.81       32.93     12.63 o 
   5   6  13      867.20      818.22     34.74 o 
  -7   7  13      252.23      225.08     27.22 o 
  -6   7  13       11.66       13.80     15.11 o 
  -5   7  13     1776.96     1847.71     86.21 o 
  -4   7  13      543.19      474.72     31.13 o 
  -3   7  13      236.57      252.74     32.53 o 
  -2   7  13        9.31       -0.09     10.43 o 
  -1   7  13      545.43      495.29     23.73 o 
   0   7  13     1530.74     1457.98     37.99 o 
   1   7  13      100.46      136.38     15.06 o 
   2   7  13       82.93       87.69     13.99 o 
   3   7  13       33.10       21.83     11.56 o 
   4   7  13       82.61       70.13     14.83 o 
  -7   8  13        1.08        9.52     17.75 o 
  -6   8  13      195.49      217.44     28.10 o 
  -5   8  13       48.05       56.07     17.27 o 
  -4   8  13       56.11       61.24     16.32 o 
  -3   8  13       30.36       35.90     14.75 o 
  -2   8  13     1379.03     1352.65     42.88 o 
  -1   8  13       98.36      124.38     14.19 o 
   0   8  13       13.27       16.19      9.86 o 
   1   8  13      588.38      619.69     32.51 o 
   2   8  13       26.16       24.72     11.55 o 
   3   8  13      597.67      652.46     30.96 o 
   4   8  13       54.14       27.71     14.13 o 
  -7   9  13        7.91       18.11     17.51 o 
  -6   9  13      280.41      276.83     41.20 o 
  -5   9  13      294.04      293.29     28.16 o 
  -4   9  13      424.27      454.01     40.15 o 
  -3   9  13      435.28      351.36     28.03 o 
  -2   9  13      612.51      645.27     27.35 o 
  -1   9  13       88.89       74.13     12.93 o 
   0   9  13     1199.44     1135.73     44.10 o 
   1   9  13      983.74      907.69     31.22 o 
   2   9  13      389.33      379.67     23.94 o 
   3   9  13      116.83      114.53     16.88 o 
   4   9  13      319.04      334.98     26.44 o 
  -6  10  13     1448.44     1462.31     85.75 o 
  -5  10  13        1.77        0.49     16.44 o 
  -4  10  13      531.29      525.33     34.96 o 
  -3  10  13        3.25       -7.54     13.01 o 
  -2  10  13     1226.15     1173.60     34.19 o 
  -1  10  13       11.91       28.54     11.24 o 
   0  10  13        1.01       14.92     10.90 o 
   1  10  13        2.45        4.26     10.81 o 
   2  10  13        1.97        2.53     11.31 o 
   3  10  13       85.52       77.37     16.03 o 
  -5  11  13      986.66     1054.35     67.16 o 
  -4  11  13      275.87      238.62     26.93 o 
  -3  11  13      259.03      261.97     26.18 o 
  -2  11  13      282.12      321.66     32.72 o 
  -1  11  13       16.32       24.91     12.61 o 
   0  11  13      170.30      196.46     20.48 o 
   1  11  13       32.39       42.21     14.70 o 
   2  11  13      569.88      651.20     36.47 o 
  -4  12  13       27.12       45.18     22.46 o 
  -3  12  13      128.61      102.94     25.79 o 
  -2  12  13      159.38      132.84     27.10 o 
  -1  12  13       86.32       92.50     64.34 o 
   0  12  13      145.64      124.89     18.47 o 
   1  12  13      215.00      201.24     22.22 o 
  -3  13  13      101.18       70.36     28.52 o 
  -2  13  13       20.38        3.17     22.82 o 
  -1  13  13      629.43      508.98     53.88 o 
   0  13  13       34.05       37.20     18.23 o 
  -8   0  14      541.65      559.78     45.85 o 
  -6   0  14     1266.77     1303.19     66.55 o 
  -4   0  14     1366.71     1416.31     52.11 o 
  -2   0  14      990.08     1081.98     48.81 o 
   0   0  14      313.27      313.11     31.69 o 
   2   0  14     1185.91     1270.70     44.82 o 
   4   0  14      805.95      662.37     74.16 o 
  -8   1  14       36.47        4.97     15.76 o 
  -7   1  14        2.55        3.59     11.45 o 
  -6   1  14      890.15      869.44     35.29 o 
  -5   1  14     1484.73     1555.18     41.17 o 
  -4   1  14      289.94      306.67     27.72 o 
  -3   1  14      357.57      330.97     21.89 o 
  -2   1  14      999.76     1107.87     32.39 o 
  -1   1  14      425.48      379.78     17.11 o 
   0   1  14     1876.58     1902.00     39.43 o 
   1   1  14      189.30      166.08     24.24 o 
   2   1  14       46.07       50.69     14.27 o 
   3   1  14      599.72      639.63     31.67 o 
   4   1  14      969.88      975.62     40.29 o 
   5   1  14       22.53       10.11     22.18 o 
  -8   2  14      673.75      644.92     42.57 o 
  -7   2  14      270.87      215.99     25.44 o 
  -6   2  14      293.74      282.16     20.72 o 
  -5   2  14      474.39      443.02     38.60 o 
  -4   2  14       44.80       38.26     10.65 o 
  -3   2  14     2302.22     2273.48     46.78 o 
  -2   2  14      188.39      164.55     13.11 o 
  -1   2  14      774.36      810.56     29.86 o 
   0   2  14      154.05      148.01     19.49 o 
   1   2  14     1227.27     1247.76     38.24 o 
   2   2  14      283.84      297.27     47.21 o 
   3   2  14      767.99      794.13     46.48 o 
   4   2  14        7.30       19.83     11.99 o 
   5   2  14       17.51       28.93     13.36 o 
  -8   3  14       17.02       20.02     17.87 o 
  -7   3  14      306.22      342.28     30.99 o 
  -6   3  14      664.23      677.30     64.31 o 
  -5   3  14     1940.24     2024.71     67.43 o 
  -4   3  14       27.43       23.70      9.12 o 
  -3   3  14     1236.46     1317.30     36.67 o 
  -2   3  14      270.48      248.51     15.36 o 
  -1   3  14      145.95      134.36     11.25 o 
   0   3  14        3.06       17.35      6.58 o 
   1   3  14      167.99      174.63     18.72 o 
   2   3  14        7.47        5.46      9.21 o 
   3   3  14      853.65      907.53     32.69 o 
   4   3  14       92.61       79.15     26.81 o 
   5   3  14      349.15      335.00     24.85 o 
  -8   4  14      187.73      164.16     25.96 o 
  -7   4  14      100.79       79.66     20.59 o 
  -6   4  14       13.71       21.37     14.94 o 
  -5   4  14       26.17       22.79     13.94 o 
  -4   4  14      189.48      176.61     20.58 o 
  -3   4  14      841.11      946.74     30.58 o 
  -2   4  14        2.01       -1.79     10.52 o 
  -1   4  14      203.84      221.20     13.52 o 
   0   4  14      103.41      131.42     17.22 o 
   1   4  14      903.67      878.44     41.17 o 
   2   4  14        9.66        9.72     10.26 o 
   3   4  14       14.33       34.62     11.86 o 
   4   4  14        0.81       11.18     12.01 o 
   5   4  14       86.35       84.38     21.04 o 
  -8   5  14       45.75       32.96     18.85 o 
  -7   5  14        3.98       11.18     15.46 o 
  -6   5  14       83.58       79.55     18.35 o 
  -5   5  14      148.21      144.33     21.03 o 
  -4   5  14      677.86      699.20     35.59 o 
  -3   5  14        3.52       -1.37     12.28 o 
  -2   5  14      279.85      339.16     33.03 o 
  -1   5  14      864.01      840.53     36.17 o 
   0   5  14     3802.30     3903.18     72.07 o 
   1   5  14       23.20       26.65      9.99 o 
   2   5  14      234.31      235.50     19.15 o 
   3   5  14      224.79      240.76     20.20 o 
   4   5  14      129.28      168.22     18.50 o 
  -7   6  14       35.08       57.81     22.98 o 
  -6   6  14       25.02       21.15     19.22 o 
  -5   6  14       25.36       28.78     15.04 o 
  -4   6  14        3.44        7.77     12.06 o 
  -3   6  14       52.42       50.42     22.18 o 
  -2   6  14      267.50      251.63     22.45 o 
  -1   6  14        7.18       -0.52     11.75 o 
   0   6  14      138.65       86.13     14.16 o 
   1   6  14        3.87       12.49      9.86 o 
   2   6  14      151.85      135.76     17.60 o 
   3   6  14       10.54       27.09     12.65 o 
   4   6  14       93.11       81.14     15.99 o 
  -7   7  14      194.05      161.81     25.15 o 
  -6   7  14       67.85       53.24     22.11 o 
  -5   7  14       68.18       43.87     19.24 o 
  -4   7  14      756.62      789.74     57.81 o 
  -3   7  14       86.93       56.21     17.24 o 
  -2   7  14     1111.34     1106.72     58.26 o 
  -1   7  14       20.14       26.00     10.72 o 
   0   7  14     2017.84     2020.71     56.63 o 
   1   7  14       13.18        7.47     10.52 o 
   2   7  14      866.22      956.53     34.75 o 
   3   7  14      245.44      248.12     20.90 o 
   4   7  14       33.43       24.20     14.18 o 
  -7   8  14       20.89       14.64     18.22 o 
  -6   8  14      436.57      503.20     36.66 o 
  -5   8  14       51.11       45.54     17.98 o 
  -4   8  14      612.30      539.90     42.46 o 
  -3   8  14       24.88       23.18     14.73 o 
  -2   8  14       81.70       53.89     18.52 o 
  -1   8  14      156.89      154.84     16.29 o 
   0   8  14        0.47       11.97     10.61 o 
   1   8  14       38.36       38.46     12.64 o 
   2   8  14      298.80      317.45     22.83 o 
   3   8  14      171.50      176.26     19.36 o 
  -6   9  14       53.59       47.76     19.10 o 
  -5   9  14      588.39      575.41     58.54 o 
  -4   9  14      120.68      137.21     22.20 o 
  -3   9  14       12.25        1.29     13.23 o 
  -2   9  14      267.59      251.75     19.34 o 
  -1   9  14        9.60        7.90     11.00 o 
   0   9  14      142.06      162.35     27.81 o 
   1   9  14       76.16       54.90     13.88 o 
   2   9  14      169.92      173.28     19.12 o 
   3   9  14      219.78      186.77     20.71 o 
  -5  10  14       28.52       36.23     18.25 o 
  -4  10  14       46.93       49.70     22.95 o 
  -3  10  14      764.66      716.15     45.10 o 
  -2  10  14       31.42       36.51     16.05 o 
  -1  10  14      237.42      276.76     37.72 o 
   0  10  14        5.41       13.46     11.27 o 
   1  10  14      585.76      593.80     30.19 o 
   2  10  14       93.73       93.57     16.13 o 
  -5  11  14       39.96       72.31     21.63 o 
  -4  11  14       40.03       43.63     20.79 o 
  -3  11  14       65.27       79.63     20.53 o 
  -2  11  14      351.92      345.19     60.85 o 
  -1  11  14        2.41        1.84     13.78 o 
   0  11  14      139.97      121.09     18.32 o 
   1  11  14      256.81      242.56     37.45 o 
  -3  12  14      115.11      104.82     26.68 o 
  -2  12  14       10.19        7.27     24.40 o 
  -1  12  14       69.43       63.70     23.88 o 
   0  12  14       40.95       63.25     16.68 o 
  -7   0  15     1374.24     1257.07     59.32 o 
  -5   0  15     2559.93     2950.30    180.65 o 
  -3   0  15     1701.57     1510.84     52.52 o 
  -1   0  15      511.76      570.50     60.53 o 
   1   0  15      195.03      161.66     18.76 o 
   3   0  15       31.00       76.06     35.50 o 
  -8   1  15       26.66       -1.98     13.54 o 
  -7   1  15      235.37      246.83     22.01 o 
  -6   1  15       13.01       15.88     11.39 o 
  -5   1  15      183.40      189.54     17.22 o 
  -4   1  15      353.56      404.88     30.06 o 
  -3   1  15        3.25        9.27      8.55 o 
  -2   1  15        1.33        0.56      7.40 o 
  -1   1  15     1143.15     1153.45     31.29 o 
   0   1  15      344.24      359.89     17.89 o 
   1   1  15       64.03       50.71      9.47 o 
   2   1  15      334.13      361.91     37.65 o 
   3   1  15     1312.35     1398.69     46.15 o 
   4   1  15       46.70       35.46     26.62 o 
  -8   2  15       84.57       97.30     25.92 o 
  -7   2  15      289.02      338.07     32.75 o 
  -6   2  15      273.79      280.74     21.86 o 
  -5   2  15      696.29      642.52     27.37 o 
  -4   2  15       57.77       66.27     12.01 o 
  -3   2  15       11.35       18.89      8.87 o 
  -2   2  15        1.47        0.09      7.61 o 
  -1   2  15      762.03      714.80     23.45 o 
   0   2  15      347.38      357.82     17.17 o 
   1   2  15      615.81      611.54     30.81 o 
   2   2  15      860.12      938.75     44.23 o 
   3   2  15       63.81       59.14     15.88 o 
   4   2  15      235.51      198.44     72.26 o 
  -8   3  15       33.52       41.89     20.46 o 
  -7   3  15       47.89       36.38     17.57 o 
  -6   3  15      400.21      405.98     32.14 o 
  -5   3  15      131.57      114.76     15.23 o 
  -4   3  15      445.45      463.75     23.82 o 
  -3   3  15      318.68      320.46     18.68 o 
  -2   3  15      657.34      635.28     31.11 o 
  -1   3  15        0.29       -4.67      7.59 o 
   0   3  15      451.98      459.16     36.69 o 
   1   3  15       27.45       23.43     12.49 o 
   2   3  15      183.01      191.20     20.92 o 
   3   3  15      237.75      263.28     21.38 o 
   4   3  15       54.01       41.46     13.82 o 
  -7   4  15       21.27       19.29     17.53 o 
  -6   4  15      157.38      158.86     22.72 o 
  -5   4  15        7.17       12.90     15.93 o 
  -4   4  15      218.69      206.72     30.31 o 
  -3   4  15      674.42      658.52     33.33 o 
  -2   4  15      214.34      191.21     14.38 o 
  -1   4  15        8.08       11.88     11.54 o 
   0   4  15      765.23      796.60     51.58 o 
   1   4  15      967.25      952.90     37.74 o 
   2   4  15      536.30      551.16     28.23 o 
   3   4  15      116.87      109.81     16.05 o 
   4   4  15      709.26      689.34     44.83 o 
  -7   5  15      421.43      428.44     58.12 o 
  -6   5  15      291.48      331.99     30.24 o 
  -5   5  15       95.43       82.44     18.32 o 
  -4   5  15     1071.07     1010.26     44.80 o 
  -3   5  15       19.09       -6.49     10.44 o 
  -2   5  15      939.34      863.55     40.58 o 
  -1   5  15      382.17      386.72     27.59 o 
   0   5  15      489.27      429.10     44.67 o 
   1   5  15      713.53      690.41     29.58 o 
   2   5  15       90.75       58.36     13.98 o 
   3   5  15       61.09       49.87     13.95 o 
   4   5  15       10.16      -12.70     12.74 o 
  -7   6  15      294.08      265.50     41.81 o 
  -6   6  15      431.53      477.37     36.07 o 
  -5   6  15        3.93       26.60     15.82 o 
  -4   6  15       98.87       85.16     17.79 o 
  -3   6  15     3341.29     3444.13    164.80 o 
  -2   6  15      845.28      881.33     43.41 o 
  -1   6  15      874.67      924.17     39.18 o 
   0   6  15      181.35      188.29     18.00 o 
   1   6  15     1586.43     1558.14     50.64 o 
   2   6  15      420.76      461.36     26.64 o 
   3   6  15      174.77      165.62     18.62 o 
  -7   7  15       88.34       57.51     20.48 o 
  -6   7  15      421.78      348.92     31.74 o 
  -5   7  15       78.03       83.04     25.55 o 
  -4   7  15      317.07      296.99     27.68 o 
  -3   7  15      195.79      133.38     24.72 o 
  -2   7  15      219.22      223.04     23.12 o 
  -1   7  15      172.10      172.75     21.23 o 
   0   7  15      104.39       83.90     14.49 o 
   1   7  15      628.85      635.20     31.93 o 
   2   7  15        5.67       -0.60     13.27 o 
   3   7  15      305.85      337.26     25.43 o 
  -6   8  15        1.35       17.80     17.57 o 
  -5   8  15       53.93       81.15     27.49 o 
  -4   8  15      429.21      426.94     32.95 o 
  -3   8  15      181.65      183.56     23.89 o 
  -2   8  15       17.29       25.12     17.36 o 
  -1   8  15      836.74      811.10     31.95 o 
   0   8  15      168.71      174.42     18.54 o 
   1   8  15      186.33      175.88     18.43 o 
   2   8  15      321.35      295.03     23.24 o 
   3   8  15      433.29      398.57     28.73 o 
  -5   9  15        1.70       20.70     20.12 o 
  -4   9  15      559.40      656.26     54.58 o 
  -3   9  15       26.90       28.66     22.53 o 
  -2   9  15      753.17      787.91     64.10 o 
  -1   9  15        0.96       13.59     13.08 o 
   0   9  15       42.12       21.63     12.96 o 
   1   9  15       27.50       19.57     12.40 o 
   2   9  15       72.05       72.80     16.56 o 
  -5  10  15       32.90       25.76     18.32 o 
  -4  10  15        9.02       23.13     17.97 o 
  -3  10  15        8.44        4.97     16.11 o 
  -2  10  15      408.48      412.52     31.98 o 
  -1  10  15       81.81       63.95     14.62 o 
   0  10  15      124.84      142.60     18.30 o 
   1  10  15        3.97        8.05     13.06 o 
  -3  11  15       42.87       -3.69     18.97 o 
  -2  11  15      187.79      284.60     43.10 o 
  -1  11  15       28.07       59.29     39.30 o 
   0  11  15        1.63       -0.82     14.51 o 
  -6   0  16       25.89       20.54     17.39 o 
  -4   0  16      532.55      565.54     35.52 o 
  -2   0  16      193.33      213.39     22.58 o 
   0   0  16      595.65      615.34     45.32 o 
   2   0  16      218.75      215.51     51.34 o 
   4   0  16      510.37      482.36     71.62 o 
  -7   1  16      285.05      242.06     28.64 o 
  -6   1  16      652.48      633.99     31.23 o 
  -5   1  16       31.43       44.16     12.40 o 
  -4   1  16      281.31      307.11     37.78 o 
  -3   1  16      500.48      445.89     22.52 o 
  -2   1  16     1104.50     1091.66     30.89 o 
  -1   1  16      178.78      171.16     25.62 o 
   0   1  16       55.78       72.40     10.93 o 
   1   1  16       64.18       53.14     16.76 o 
   2   1  16      307.12      271.70     44.32 o 
   3   1  16      314.60      253.87     37.87 o 
   4   1  16      117.23      142.45     34.50 o 
  -7   2  16      635.20      686.02     43.82 o 
  -6   2  16      311.52      312.94     30.01 o 
  -5   2  16     1087.89     1073.35     38.76 o 
  -4   2  16       37.16       42.33     11.22 o 
  -3   2  16      553.35      534.60     23.13 o 
  -2   2  16      185.39      221.61     15.76 o 
  -1   2  16       57.32       41.19      9.29 o 
   0   2  16       90.08       78.96     15.19 o 
   1   2  16        5.34        2.86     11.65 o 
   2   2  16      173.40      180.34     33.84 o 
   3   2  16      200.47      191.93     34.48 o 
  -7   3  16       52.69       35.18     19.29 o 
  -6   3  16      271.76      261.94     40.38 o 
  -5   3  16      157.45      151.75     16.58 o 
  -4   3  16      138.02      125.45     24.08 o 
  -3   3  16      161.67      157.76     14.80 o 
  -2   3  16       57.27       44.57     10.50 o 
  -1   3  16     1640.86     1724.62     52.14 o 
   0   3  16      299.16      304.33     38.68 o 
   1   3  16     1513.15     1679.81     70.04 o 
   2   3  16      117.08      106.23     18.36 o 
   3   3  16      698.10      662.41     38.70 o 
  -7   4  16      498.72      509.64     43.32 o 
  -6   4  16        1.39       11.46     15.38 o 
  -5   4  16      566.30      690.73     39.01 o 
  -4   4  16      154.85      144.81     21.22 o 
  -3   4  16      348.56      375.94     22.90 o 
  -2   4  16       27.97       16.10     11.90 o 
  -1   4  16       58.13       59.81     17.53 o 
   0   4  16     1149.11     1121.48     42.04 o 
   1   4  16       15.55       35.48     14.95 o 
   2   4  16        3.96        9.74     14.30 o 
   3   4  16      128.71      101.96     17.20 o 
  -7   5  16        7.35       23.27     19.78 o 
  -6   5  16       27.67       33.45     18.25 o 
  -5   5  16       20.80       18.60     15.17 o 
  -4   5  16     1119.93     1110.62     65.86 o 
  -3   5  16       18.00       20.15     18.86 o 
  -2   5  16      335.51      374.08     31.85 o 
  -1   5  16       74.13       76.74     17.56 o 
   0   5  16      478.28      482.76     32.12 o 
   1   5  16      545.09      598.28     35.69 o 
   2   5  16       85.35       84.78     20.95 o 
   3   5  16      103.54       82.10     16.63 o 
  -6   6  16       49.54       28.16     18.86 o 
  -5   6  16       27.98       51.96     18.70 o 
  -4   6  16       49.87       34.59     19.34 o 
  -3   6  16      319.18      320.24     32.23 o 
  -2   6  16        2.93       14.73     13.67 o 
  -1   6  16      286.31      286.41     30.16 o 
   0   6  16     1193.17     1198.10     45.99 o 
   1   6  16       64.08       71.85     14.74 o 
   2   6  16       68.16       90.49     15.94 o 
   3   6  16        0.33       23.89     14.86 o 
  -6   7  16      791.65      751.31     45.49 o 
  -5   7  16      492.90      401.97     33.76 o 
  -4   7  16      392.71      352.47     30.62 o 
  -3   7  16      251.17      251.00     53.24 o 
  -2   7  16      676.85      658.94     39.50 o 
  -1   7  16      594.66      530.99     51.73 o 
   0   7  16      136.65      167.24     20.19 o 
   1   7  16       12.69       31.64     13.60 o 
   2   7  16       46.25       60.41     15.90 o 
  -5   8  16      148.98      162.31     33.33 o 
  -4   8  16      248.76      247.34     27.84 o 
  -3   8  16       37.36       43.38     19.81 o 
  -2   8  16     1461.60     1675.83    101.73 o 
  -1   8  16        1.89        0.27     15.42 o 
   0   8  16       83.87       80.33     17.79 o 
   1   8  16       32.68       36.31     14.21 o 
   2   8  16      629.87      648.88     37.83 o 
  -5   9  16      283.66      269.47     30.48 o 
  -4   9  16      252.18      204.66     38.38 o 
  -3   9  16      286.62      300.01     48.00 o 
  -2   9  16      247.17      261.10     27.51 o 
  -1   9  16      514.77      521.04     35.95 o 
   0   9  16       23.96        6.61     12.88 o 
   1   9  16      256.20      273.53     23.56 o 
  -3  10  16       35.72       20.43     17.85 o 
  -2  10  16       13.67       42.04     18.60 o 
  -1  10  16      186.43      207.66     46.07 o 
   0  10  16        8.43        3.85     16.59 o 
  -7   0  17     1394.93     1431.65     67.56 o 
  -5   0  17      129.58      176.55     26.20 o 
  -3   0  17       89.83       75.73     17.76 o 
  -1   0  17       60.63       68.51     16.03 o 
   1   0  17      275.86      293.47     55.14 o 
   3   0  17      141.66      174.94     51.34 o 
  -7   1  17       64.53       62.54     16.96 o 
  -6   1  17       41.48       53.43     14.76 o 
  -5   1  17       64.12       72.00     15.83 o 
  -4   1  17        6.10        9.38     10.67 o 
  -3   1  17     1452.29     1509.13     39.26 o 
  -2   1  17        0.11       16.79     14.54 o 
  -1   1  17        3.93       -1.84     11.43 o 
   0   1  17      213.88      193.76     20.42 o 
   1   1  17     1235.64     1324.22    182.86 o 
   2   1  17       37.09       64.23     39.93 o 
   3   1  17      282.30      315.93     44.26 o 
  -7   2  17      478.50      557.80     40.53 o 
  -6   2  17       56.55       93.41     16.24 o 
  -5   2  17       40.88       55.47     14.15 o 
  -4   2  17      356.80      338.73     22.20 o 
  -3   2  17      211.27      227.82     17.68 o 
  -2   2  17       46.38       57.74     26.76 o 
  -1   2  17       72.91       61.35     15.82 o 
   0   2  17      433.14      421.13     29.01 o 
   1   2  17      127.13      139.95     19.37 o 
   2   2  17      145.49      138.42     46.27 o 
   3   2  17        1.12        8.46     23.60 o 
  -6   3  17      216.50      177.94     25.33 o 
  -5   3  17      527.47      585.87     29.83 o 
  -4   3  17       47.76       57.39     13.46 o 
  -3   3  17      180.85      116.66     31.23 o 
  -2   3  17        1.31       -3.83     12.42 o 
  -1   3  17       60.42       62.81     17.20 o 
   0   3  17       20.30       33.34     14.41 o 
   1   3  17        3.29       -0.41     13.03 o 
   2   3  17      343.64      360.56     29.56 o 
  -6   4  17       36.33       18.46     20.75 o 
  -5   4  17      462.41      497.97     75.24 o 
  -4   4  17      197.74      199.72     24.30 o 
  -3   4  17        7.14       11.96     15.85 o 
  -2   4  17      543.47      495.73     47.49 o 
  -1   4  17       12.25       12.34     14.15 o 
   0   4  17     1551.95     1511.90     74.74 o 
   1   4  17       75.20       58.15     19.23 o 
   2   4  17       97.20       81.58     19.70 o 
  -6   5  17      110.57      126.00     26.63 o 
  -5   5  17     1052.01      967.25     46.85 o 
  -4   5  17      239.12      230.57     31.94 o 
  -3   5  17      226.12      226.24     25.56 o 
  -2   5  17       62.74       56.64     17.57 o 
  -1   5  17     1684.69     1617.59     59.91 o 
   0   5  17       36.34       40.55     16.28 o 
   1   5  17       85.60       82.49     18.70 o 
   2   5  17      721.25      718.19     39.48 o 
  -5   6  17     1633.47     1624.31     87.79 o 
  -4   6  17      556.90      493.11     35.89 o 
  -3   6  17      461.45      482.27     34.03 o 
  -2   6  17      287.75      235.08     24.96 o 
  -1   6  17       35.30       16.27     14.47 o 
   0   6  17       10.31       -3.30     14.25 o 
   1   6  17       73.18       67.65     18.84 o 
   2   6  17       77.91       73.50     19.08 o 
  -5   7  17      423.18      421.56     57.08 o 
  -4   7  17        8.26       21.58     17.68 o 
  -3   7  17      886.23     1003.79     53.32 o 
  -2   7  17       28.94       38.97     16.65 o 
  -1   7  17     1002.86      990.88    122.10 o 
   0   7  17      100.45       75.77     19.43 o 
   1   7  17      162.66      190.74     23.89 o 
  -4   8  17       49.11       31.49     20.52 o 
  -3   8  17       12.73       34.55     20.71 o 
  -2   8  17      355.15      324.34     29.43 o 
  -1   8  17      211.42      200.51     24.82 o 
   0   8  17      252.48      254.15     23.26 o 
  -3   9  17       21.06       26.94     19.95 o 
  -2   9  17        3.80       33.68     18.12 o 
  -1   9  17        0.46       18.81     16.70 o 
  -6   0  18       12.84       39.89     37.40 o 
  -4   0  18      190.36      259.03     43.74 o 
  -2   0  18       83.16       89.77     58.31 o 
   0   0  18      141.97      104.58     42.47 o 
   2   0  18      445.55      559.69     77.96 o 
  -6   1  18       69.44       58.32     15.20 o 
  -5   1  18      503.97      608.29     32.99 o 
  -4   1  18       40.89       44.75     12.73 o 
  -3   1  18      591.25      584.54     26.56 o 
  -2   1  18       39.12       22.30     14.68 o 
  -1   1  18       15.49       23.74     14.43 o 
   0   1  18      491.64      481.81     85.57 o 
   1   1  18      393.10      338.34     44.34 o 
   2   1  18      318.28      314.96     44.51 o 
  -6   2  18       82.90       86.53     17.35 o 
  -5   2  18       26.35       43.53     13.70 o 
  -4   2  18        1.57        4.47     11.13 o 
  -3   2  18       57.81       53.82     16.11 o 
  -2   2  18      221.72      241.36     24.52 o 
  -1   2  18      174.58      151.10     20.53 o 
   0   2  18        1.16       14.50     13.82 o 
   1   2  18      554.28      520.67     50.80 o 
   2   2  18      296.64      259.05     69.72 o 
  -6   3  18        0.20       -1.00     18.05 o 
  -5   3  18      562.84      619.44     31.64 o 
  -4   3  18       24.24       32.28     17.32 o 
  -3   3  18     1988.85     2181.37     69.84 o 
  -2   3  18      124.49      153.30     21.67 o 
  -1   3  18      634.57      671.09     36.24 o 
   0   3  18       11.32       -0.30     14.38 o 
   1   3  18      801.79      762.50     38.98 o 
  -5   4  18       23.53       13.08     16.95 o 
  -4   4  18       95.61       58.27     18.87 o 
  -3   4  18      166.65      168.21     26.62 o 
  -2   4  18      220.46      196.70     24.10 o 
  -1   4  18      246.15      244.18     25.30 o 
   0   4  18       13.58       -3.23     14.89 o 
   1   4  18      555.34      613.84     67.30 o 
  -5   5  18       95.29       77.80     22.26 o 
  -4   5  18       15.84        7.41     16.18 o 
  -3   5  18        3.81       24.79     16.27 o 
  -2   5  18      202.35      145.39     25.79 o 
  -1   5  18      451.55      452.47     33.25 o 
   0   5  18      377.05      425.15     32.86 o 
   1   5  18       18.28       22.36     17.34 o 
  -4   6  18      526.84      585.95     40.64 o 
  -3   6  18       36.59       37.04     17.45 o 
  -2   6  18      122.03      130.65     22.33 o 
  -1   6  18       13.31       12.49     20.42 o 
   0   6  18      284.76      299.20     29.42 o 
  -3   7  18       39.11       32.02     21.30 o 
  -2   7  18      140.22      138.15     24.20 o 
  -1   7  18       15.49       33.26     30.41 o 
  -5   0  19       76.24       72.49     30.74 o 
  -3   0  19        2.51       -4.17     14.95 o 
  -1   0  19      518.53      569.83     80.50 o 
  -5   1  19      250.44      243.43     22.05 o 
  -4   1  19      159.76      155.34     24.21 o 
  -3   1  19      272.64      294.77     26.98 o 
  -2   1  19        4.30       13.54     14.78 o 
  -1   1  19       11.97       23.42     25.63 o 
   0   1  19      520.11      629.11     81.77 o 
  -5   2  19        2.09        2.07     16.08 o 
  -4   2  19      103.78       84.56     24.12 o 
  -3   2  19        1.24      -13.41     13.41 o 
  -2   2  19      103.56       78.14     18.30 o 
  -1   2  19      428.44      398.80     64.65 o 
   0   2  19       67.04       55.51     27.78 o 
  -4   3  19      385.68      403.85     49.02 o 
  -3   3  19       43.05       28.84     16.45 o 
  -2   3  19      112.18      112.79     21.86 o 
  -1   3  19       20.91       33.90     17.20 o 
   0   3  19     1069.38     1262.63     81.77 o 
  -4   4  19      164.45      168.29     25.74 o 
  -3   4  19       55.72       90.64     24.40 o 
  -2   4  19      717.72      796.67    100.97 o 
  -1   4  19       53.41       43.80     18.15 o 
  -3   5  19       76.76       67.04     20.74 o 
  -2   5  19      386.32      382.19     33.03 o 
  -1   5  19       61.05       22.82     22.18 o 
                                                 
